# Supplementary material for: Opponent vesicular transporters regulate the strength of glutamatergic neurotransmission in a C. elegans sensory circuit
Source: Nat Commun. 2021 Nov 3;12:6334. doi: 10.1038/s41467-021-26575-3 (PMC8566550; doi:10.1038/s41467-021-26575-3)
Supplement: Supplementary file 4 — Source Data [file 41467_2021_26575_MOESM4_ESM.xlsx]

## Sheet: Figure 1e
wild type	gcy-9	eat-4	vst-1(gk673717)	vst-1(gk308047)	vst-1(gk673717)/ vst-1(gk308047)	PBAG::eat-4 RNAi	PBAG::vst-1 RNAi
0.32	0.12	-0.19	0.81	-0.04	-0.23	0	0.47
0.7	0	0.24	0.13	-0.07	0.21	-0.29	0.55
0.44	-0.06	0.03	0.24	0.15	0.33	0.42	0.48
-0.26	0.1	0.15	-0.55	-0.03	-0.15	0.67	-0.13
0.65	0.15	0.23	0.29	0.35	0.82	0.36	-0.19
0.65	0.17	0.24	-0.16	-0.05	0.04	0.43	-0.1
0.44	0.1	0.21	-0.3	0.34	-0.27	0.5	0.16
0.45	0.23	-0.09	0.07	0.09	-0.12	0.33	0.22
0.84	-0.14	0.06	0.17	0.42	-0.17	0	0.34
0.4	0.14		0.75	-0.24		0	0.3
0.91			0.59	0.05
0.08			0.58	0.27
0.4			0	0.56
0.6			0.15	0.29
0.58				-0.11
0.13				-0.02
0.76				0.03
0.08
0.62
0.64
0.71
0.65
0.44
0.66
0.88
0.5
0.48
0.56
0.88
0.53
0.33
0.67
0.69
0.48
0.41
0.55
0.4
0.57
0.79
0.61
0.57
0.48
0.73
0.63
0.51
0.24
0.66
0.55
0.78
0.7
0.75
0.61
0.77
-0.41
0.4
0.78
0.48
0.11
0.58
0.67
0.48
0.74
0.81
0.65
0.47
1
0.29
0.46
0.64
0.68
0.76
0.61
0.45
0.44

## Sheet: Figure 1f
wild type	vst-1(gk308047)	vst-1(gk308047); Pvst-1::vst-1::gfp
0.59	0.37	0.53
0.22	-0.19	0.61
0.44	-0.22	0.57
0.61	0.16	0.72
0.73	-0.06	0.48
0.67	-0.25	0.89
0.44	0.21	0.5
0.58	0.19	0.52
0.62	-0.15	0.7
0.35		0.4
0.42		0.78
0.5

## Sheet: Figure 2b
VST-1+ among EAT-4+	EAT-4+ among VST-1+
0.758621	0.280255
0.804878	0.434211
0.92	0.356589

## Sheet: Figure 3a
time (sec)	cell1	cell2	cell3	cell4	cell5	cell6	cell7	cell8	cell9	cell10	cell11	cell12	cell13	cell14	cell15	cell16	cell17	cell18	cell19	cell20	cell21	cell22	cell23	cell24	cell25	cell26	cell27	cell28	cell29	cell30	cell31	cell32	mean
0.1	-0.0274404	-0.0514318	0.0324818	0.0731507	0.108796	0.0710305	-0.00330527	0.000757215	0.0781626	-0.0482148	0.0255552	-0.128165	-0.0942103	-0.00484838	-0.0293888	0.025244	0.0184703	0.027136	0.0180402	0.00412228	0.0602772	0.0549001	0.0620682	-0.0663751	-0.0155046	0.0128816	0.020765	-0.0106914	-0.0254521	-0.111935	0.00464015	0.0404986	0.00381299
0.2	0.0115791	-0.101317	-0.0149698	0.038929	0.0416529	0.0988495	0.0439244	-0.00847072	0.0916262	0.0656055	-0.0322845	0.0110876	-0.0536327	-0.0272726	-0.0893369	0.0172664	0.0218926	-0.0146893	-0.017091	-0.0357818	0.0102285	0.062197	0.0675193	0.0386881	0.0243728	0.0406698	-0.00384102	-0.0101994	0.08596	-0.0529292	-0.0962959	-0.0256456	0.00588411
0.3	0.00670159	0.15613	-0.0682506	0.032348	-0.0735262	0.0313131	0.00490861	0.0161084	0.0551521	0.045257	-0.0635652	0.177805	-0.0297706	-0.0310561	-0.0328998	0.0655487	0.0379386	-0.0235167	-0.00822371	0.00468331	-0.0104399	-0.0675809	-0.0163064	-0.0853889	0.0938837	0.0358026	-0.0113004	-0.090776	-0.00571858	0.0786728	-0.0567202	0.0195595	0.00583668
0.4	-0.0913348	0.0791719	0.0506853	-0.0944469	0.110123	0.13907	0.0541112	-0.0509451	0.0174053	0.0365269	0.05866	0.0760292	-0.0487271	0.00364142	0.0440832	-0.0179286	-0.0279284	-0.029822	0.0146621	0.0248106	7.45053e-05	0.070536	0.164613	0.0403945	0.0232753	0.0198427	0.0344243	-0.0207789	0.0892489	0.00309284	-0.138231	-0.0360172	0.0186976
0.5	0.0518991	0.150615	-0.0311279	-0.0711939	-0.0509679	0.0294697	0.0395759	0.0120549	-0.0128511	0.0282562	-0.0687161	0.214768	0.0238887	-0.00964698	0.0472042	0.00683826	0.0180775	-0.0719625	0.0659231	-0.00569594	-0.0172894	0.00747138	0.0717364	0.0577019	-0.0570893	0.0081842	0.0472117	-0.0311124	0.103227	-0.0323768	-0.0423786	0.0782674	0.0174988
0.6	0.0896178	0.0418207	-0.0270372	0.00821759	0.0286487	0.0413682	-0.01317	0.00994204	0.0113833	-0.0192674	0.0243211	0.203217	-0.00833114	-0.0604012	0.0347204	7.87864e-06	0.048318	-0.0316085	0.060265	-0.0403402	0.00127619	-0.0623689	0.0145497	-0.104646	0.000592731	0.011014	-0.0515032	-0.0130288	0.0584154	0.122761	0.00518473	-0.0283852	0.0111111
0.7	-0.0502018	-0.0213503	0.0714454	-0.0426759	0.0257295	0.111921	0.0141693	-0.00812577	-0.0208313	-0.0272756	0.0200288	0.103366	-0.067744	-0.00217232	0.043433	0.0147116	-0.011658	-0.0873055	-0.0324608	0.028247	-0.0476311	0.0528154	-0.0049925	0.0854913	0.0377871	-0.00449314	0.0519585	0.083171	-0.075197	0.0780098	0.0184371	-0.00314087	0.0104208
0.8	0.0483223	0.201503	-0.0700914	0.0244509	0.0379374	0.107732	0.0185984	0.0165396	0.0104042	-0.031017	-0.0491321	0.0770559	-0.0697427	-0.0154606	-0.0697009	0.0552771	6.79405e-05	-0.0197335	0.0510599	0.0102236	0.0413512	-0.035788	0.0815075	0.129369	0.0386408	-0.0177929	0.0594178	-0.049196	0.0978824	0.129722	0.0329603	0.0293442	0.027241
0.9	0.0510862	-0.0343856	-0.0178332	0.178447	-0.0496411	0.0908055	-0.0134518	0.131932	0.0156427	-0.0633778	-0.0276702	0.0932272	-0.0503622	-0.0549566	0.0490247	0.0134601	0.0589218	-0.0317136	-0.027056	0.0127483	0.006984	-0.0589811	0.182716	-0.0990398	0.0355921	-0.0137181	0.0675554	-0.0162273	0.0199761	0.193037	-0.0149662	-0.12858	0.0155999
1	0.0291378	0.013494	-0.0139471	0.0836802	0.0673956	0.0598025	0.0949388	0.151638	0.0323865	-0.0283914	0.00581031	-0.0353727	-0.0776159	-0.0626159	-0.0690507	0.0224284	0.0298034	-0.00344475	0.0223471	0.0779692	0.0355834	0.203962	0.0169153	-0.0900205	-0.0473333	-0.050901	-0.0498563	0.06275	-0.0221632	-0.00751493	0.017348	0.0559583	0.01641
1.1	-0.0767025	-0.101818	0.0158124	-0.0128418	-0.1136	0.0452226	0.149174	0.0866546	0.0156916	-0.0506435	-0.0116275	-0.0480786	-0.00300159	-0.0295795	0.00247073	0.0715449	-0.0187273	-0.0241473	0.0459085	0.0222158	-0.0138647	-0.140027	0.0272007	-0.0656438	-0.0508699	0.0893981	-0.054797	-0.070232	-0.0564913	0.170164	-0.13569	0.0817899	-0.00797295
1.2	-0.080767	0.0561094	0.0596847	0.124044	0.0236064	-0.00203612	0.112373	0.0774699	-0.00389175	-0.0700731	0.00371777	-0.00559712	0.0172267	0.00234948	0.0127439	-0.0434776	0.0117938	-0.000607418	0.126051	-0.0389376	-0.0227569	0.102329	-0.0073582	-0.0551619	0.0447382	0.0326332	-0.0227315	-0.0468587	-0.0636859	-0.023758	-0.0906681	0.134627	0.0113478
1.3	-0.00581713	-0.0649684	0.030232	0.238993	-0.0252252	-0.0323689	0.167011	0.00528494	-0.0282241	0.0458478	0.00806374	0.0773126	0.0114127	-0.0700906	0.0137842	0.050428	-0.0131728	0.0706427	0.0535934	0.0557379	0.0191807	0.0447369	0.0155782	-0.0395608	0.0518113	-0.0475053	0.0692022	-0.132725	-0.0262744	0.0435347	0.0841545	0.0213207	0.0216228
1.4	0.0146681	0.0300389	0.0350386	0.106495	0.0838498	-0.0293524	0.0513732	0.0691474	-0.070671	-0.0589798	-0.0715061	-0.031394	0.0230408	0.0325251	0.0327698	-0.00025289	0.014599	-0.0206793	0.189557	0.0768471	-0.0342326	-0.0222368	-0.0364658	-0.0500427	0.0152266	-0.0142274	-0.0925779	-0.100494	0.0785599	-0.017791	0.0171664	0.0892261	0.00966327
1.5	0.0668566	0.0884469	0.0228689	-0.0571544	-0.0565412	0.0686844	0.150543	0.0833343	-0.0263636	0.00370669	0.014395	0.0356011	-0.0892441	-0.0272725	0.0972692	0.0020935	0.0139819	0.144625	0.100547	0.0540548	0.021464	0.0319675	0.00704143	0.0528267	0.0346164	-0.0357335	-0.0322252	0.00357853	-0.00695196	-0.115913	-0.0182338	0.0872692	0.0225044
1.6	-0.0456495	0.0443274	-0.116929	-0.0733874	0.0549222	0.0210905	0.0684049	0.0329257	0.0403178	-0.048543	-0.00787171	-0.052314	-0.0028804	-0.0702752	-0.00858257	0.000112135	0.0291862	-0.0142689	0.120224	0.0728497	0.0152153	0.0767904	-0.0120894	0.0711091	-0.0246508	-0.0146236	0.00604009	-0.083641	0.0331318	-0.123537	-0.020957	0.0659387	0.00101204
1.7	-0.0884083	0.0678913	-0.0367525	0.0942099	0.0140523	0.0140519	-0.00556004	-0.064054	-0.0697898	0.0115835	0.0068833	-0.017148	0.0201338	-0.0447136	0.000260103	0.0214377	0.035975	-0.0002922	0.140492	-0.0261039	-0.0619907	0.016071	-0.0134266	-0.0415109	-0.107332	-0.0334698	0.0237682	0.0211702	-0.00695196	0.0236453	-0.108822	0.102533	-0.00350525
1.8	0.0746604	0.0428234	0.00916513	-0.0251265	0.034222	0.0319834	0.0182762	-0.0424934	-0.0481501	0.030488	0.017668	-0.10532	0.0167422	0.144738	0.0494148	-0.0302338	-0.00161529	0.0272411	0.0959871	0.0473224	0.129312	-0.0853016	-0.116075	0.00967998	0.0404701	-0.00302167	0.0444992	-0.00466363	-0.060808	0.0541425	0.0699945	-0.0894414	0.0117682
1.9	0.0873417	0.128556	-0.0435021	-0.0211778	-0.0464563	0.0472336	0.0824167	0.0503035	0.00144474	-0.040141	-0.0279921	-0.0951805	-0.0639891	0.2719	0.0146944	-0.00567548	-0.0406081	0.0198849	-0.0164997	0.0271249	0.0316178	0.0442156	-0.0246376	0.0713528	-0.00233417	0.0429902	0.197851	-0.0244695	0.0308706	-0.0565756	-0.050911	0.0635904	0.0204137
2	-0.0482508	0.026028	0.0667411	-0.00757706	0.0387335	0.0034941	0.0341403	0.0399113	-0.0120677	-0.0279976	-0.0113592	-0.204016	0.0239493	0.186264	0.0301691	0.00673397	-0.0381394	0.0249291	-0.0185265	-0.00583621	-0.0728657	0.0522942	0.012904	0.0130927	0.04547	-0.0201699	0.00197135	0.0494642	-0.0554635	0.0425402	-0.134782	0.0313011	0.00228376
2.1	-0.0381708	0.0237718	-0.0271395	-0.0115255	0.0440414	0.114435	0.0567686	-0.0326617	-0.0133897	-0.00469524	0.0225505	-0.0127842	-0.00548459	0.0648233	0.0029909	-0.00598834	-0.0260208	0.0384856	-0.0211445	0.0233379	0.00980793	0.172169	0.0670051	0.123031	0.0642502	0.0368213	0.0180525	-0.0661724	0.0493708	0.0332585	0.0271511	-0.071242	0.0204907
2.2	-0.0445114	-0.148946	-0.0898288	-0.00406718	-0.0780378	0.0108678	0.0034993	0.0703118	-0.0195095	0.0119774	-0.0103934	-0.106603	-0.0134185	0.0597479	0.0495448	-0.03477	-0.0330339	0.024824	-0.00763257	0.0505484	-0.0190918	-0.132209	0.0326519	-0.0851451	0.0660794	0.0393114	0.0805365	-0.0531326	0.000653611	-0.00552602	0.106484	0.0692654	-0.00654854
2.3	-0.00597972	0.00923252	0.0462879	-0.0694388	-0.0122212	-0.0409156	0.0217389	0.00640612	0.0378209	-0.0598988	-0.042479	-0.0130409	-0.00705935	0.0282802	-0.0746424	-0.014018	0.0179653	0.0626559	0.0212492	-0.0191609	-0.00923836	0.00929555	0.117506	0.0138241	0.0304702	0.0103348	0.165398	0.100024	-0.109936	-0.0459678	0.0440342	0.0690697	0.00898743
2.4	-0.083856	0.0854388	0.050174	-0.0110869	-0.0231021	0.0908055	0.041267	-0.0317562	-0.0283709	-0.0270786	0.00967338	-0.0787527	-0.0241383	-0.00817047	-0.0218466	0.00032069	0.00466849	0.105742	-0.0526442	0.0241093	-0.0569438	0.0468216	0.1317	0.0672088	-0.00318781	-0.0216413	0.0787928	0.0949808	0.0666376	-0.0897247	0.0903269	0.0410857	0.0146079
2.5	-0.0154095	-0.139169	0.0157102	-0.179123	-0.0148751	0.00299138	0.054997	-0.0671156	0.00746669	0.0312756	-0.0260606	-0.0804211	0.0214662	0.0581791	-0.0193759	0.064141	0.026381	0.00222997	0.120731	-0.0432156	-0.014165	0.0301433	0.0276121	0.0737905	-0.0486748	0.0116931	0.0075901	-0.0217631	-0.0624524	0.0611038	0.111567	0.0720051	0.00216415
2.6	0.0553134	-0.0306254	0.00855157	0.0687633	0.0071523	0.0465633	0.0762564	0.00433623	-0.0562282	0.0278623	-0.0428008	0.0275155	-0.00451566	-0.0397304	-0.00338096	0.038957	0.0340113	-0.0145842	0.120055	-0.0514909	-0.0825992	-0.0105099	0.0465372	0.267341	-0.050626	-0.00817172	0.116477	-0.0431681	0.0497819	0.124419	0.0393143	0.00762219	0.0227625
2.7	0.117907	-0.0434101	-0.038491	0.0871901	-0.0947572	0.0879565	0.0293891	-0.040596	-0.060145	-0.0804442	0.0501827	-0.0727205	-0.00996634	-0.0526496	0.0122237	-0.0704865	-0.0164269	0.0356482	-0.0363455	0.0353301	-0.0512361	0.0371794	0.0321377	0.0362504	0.0380311	-0.0425816	0.0398493	-0.00134212	0.00414814	-0.02641	-0.00570763	0.0594809	-0.00127538
2.8	-0.0189862	0.0353031	-0.08492	0.0327869	0.163201	0.0174036	0.0235508	-0.0243393	-0.0409043	-0.0744053	-0.0247192	-0.0728489	0.0104436	-0.00041891	-0.0237972	0.0154415	-0.0176613	0.0552998	0.0102707	-0.0291895	0.0527669	0.105195	-0.0695847	0.0606271	0.127298	0.00444895	-0.001613	-0.0881926	0.0152482	0.169502	-0.0487325	0.053023	0.0103593
2.9	-0.0614198	0.0957167	0.107852	-0.121649	0.00502912	-0.0635396	0.0294696	0.0158497	0.027148	-0.0381062	0.00119597	-0.00123332	0.0105041	-0.0164758	-0.00390113	-0.0622483	0.0526381	-0.0239371	-0.00678802	-0.022457	-0.0511159	0.0486459	-0.0673219	0.0801284	0.148395	-0.0145104	0.0479867	-0.102463	-0.0706748	-0.111935	0.0899638	-0.0728075	-0.00475186
3	0.0673443	-0.0634643	0.005279	-0.189653	0.00317141	0.0328214	-0.0112373	-0.0254605	-0.0159844	0.0317352	0.0183655	0.0203282	-0.0490904	-0.0150916	-0.0414824	0.0165364	0.0461299	-0.0253032	-0.0878597	0.00931189	0.0611785	0.0218043	0.0411888	-0.0563807	0.00376337	0.0063732	-0.0279628	-0.0863474	-0.0926694	0.00309275	0.0576497	0.0849209	-0.00803102
3.1	-0.0625579	0.0423221	0.0151988	-0.0821623	0.0413875	-0.0657182	-0.0645871	-0.0628897	0.0332188	-0.0321329	0.00983431	-0.00585371	0.0425423	-0.0299487	-0.00572177	0.0246183	0.0107278	-0.0204692	0.0601805	0.0264937	0.0299957	-0.07592	0.0775991	0.107674	0.000958523	-0.0595035	0.0374274	0.0771432	0.00846486	0.0296121	-0.00316605	-0.0440407	0.00189773
3.2	0.0423068	-0.0524345	-0.0110837	0.0542849	0.0374066	-0.0159457	0.0472261	-0.00126946	-0.00305941	-0.0379749	-0.052888	0.00248857	0.00462951	0.0296644	0.00104033	-0.00598839	-0.0123874	-0.0370731	-0.0899709	-0.0725299	-0.0105	-0.0626295	-0.0301917	0.0118739	-0.0580649	-0.0265085	-0.110306	0.061889	0.00373701	0.143977	0.14969	0.0594808	-0.00128472
3.3	-0.0692237	0.00497099	0.19754	0.00953372	0.131885	-0.00119822	-0.0370062	-0.00756523	-0.0197052	9.64719e-05	-0.00427687	0.0190449	0.0389086	0.0180371	-0.0394019	-0.018815	-0.0125557	-0.0154249	-0.0238469	-0.0420934	0.0694699	-0.110058	0.0552798	0.0572143	0.0281531	0.00563745	0.0729803	0.00800724	0.00579265	0.0190045	0.0289665	-0.0409096	0.0102638
3.4	0.0652307	0.170419	-0.0052544	0.0854354	-0.0623797	-0.0114208	0.00398251	0.0643179	-0.0455553	-0.0303606	0.0585527	-0.00174678	-0.00887624	-0.110417	-0.00026014	-0.0471796	0.0451761	-0.00890944	0.0182934	0.0626808	-0.0461289	-0.0365697	0.0766734	0.0720842	-0.0339189	-0.00698321	-0.00374414	-0.0279139	0.0491652	-0.0874044	-0.0594433	-0.000596893	0.00427961
3.5	-0.0897089	-0.125633	0.153361	-0.163328	0.0108676	0.0638245	-0.0373283	-0.00700463	-0.0186282	-0.032658	0.03972	-0.0601429	-0.0226241	0.0576254	-0.0612484	-0.0366993	-0.0307897	0.039011	-0.0313629	0.0386262	0.0296951	0.12448	0.155974	-0.00884622	0.0585186	-0.0138878	-0.0202128	0.0215392	0.0259372	-0.0678463	0.0307818	-0.0305379	-0.000266456
3.6	-0.0381708	0.0907031	0.0841265	-0.154993	-0.0323907	-0.0581768	-0.00717062	-0.0786721	0.0260219	-0.0213679	0.053563	-0.0795228	-0.00275926	-0.102942	0.120286	0.00297984	-0.00155916	0.0172576	-0.0238469	0.0222859	0.0620798	0.078354	0.00580711	0.0126052	-0.0742841	0.10649	-0.0263159	-0.110951	0.116794	0.143977	0.0222495	0.0352149	0.00586473
3.7	0.0265365	0.0719022	-0.0333777	-0.0264426	0.0259949	0.114267	0.0152161	0.000196658	-0.0725804	0.0148656	0.0472853	-0.135737	0.0469634	-0.103865	-0.0671001	0.0203949	0.00455621	0.0126338	0.0125509	-0.017548	-0.0332714	0.141419	-0.0685562	-0.132923	0.000592731	0.0387455	-0.0333878	0.0113287	-0.0486801	0.0763524	0.0618252	-0.0281896	-0.00181351
3.8	0.0375919	0.0796732	-0.00862921	0.0279606	0.00582538	0.0567858	0.0117132	-0.0122223	-0.0104521	0.0173599	-0.0410839	-0.0474369	-0.0112987	-0.0424065	0.036411	-0.0609968	-0.0508191	-0.0924548	-0.0871841	0.018569	0.0740361	-0.00399492	0.0406746	-0.110497	0.0218118	-0.0275272	-0.0588657	-0.00355637	0.0545097	-0.147736	-0.0641634	0.0837468	-0.00983299
3.9	-0.0508521	-0.0278679	-0.0203898	0.0248896	0.0121947	0.0262856	-0.0640234	-0.042709	-0.0313574	-0.0329206	0.0549043	0.00248857	-0.00663529	0.016653	-0.0894669	0.0280074	-0.0123313	0.0100065	-0.0126995	0.0335067	-0.038198	0.0994624	-0.0728761	0.14302	0.0183973	0.0135041	-0.0340659	-0.0398467	-0.0336744	0.0587834	0.00246165	0.129539	0.00200594
4	0.0621416	-0.0970553	0.0142784	0.0893838	-0.0825494	0.00248861	-0.0318524	-0.000838295	-0.0398272	-0.0204489	0.00902951	0.0284139	0.0149253	-0.0639078	0.0338102	-0.0231427	0.00595889	0.0203052	0.0339166	-0.0292597	-0.00160787	0.079657	-0.0190835	-0.0271287	-0.0550162	-0.0131522	-0.081825	0.0178486	0.0625264	-0.0148078	-0.108459	0.0277786	-0.00648434
4.1	-0.0953993	0.0192597	0.0296184	0.120534	0.117289	0.0614782	-0.0125257	0.04017	-0.0215168	-0.0741428	-0.0302457	0.318213	-0.000700122	-0.0942681	0.0711313	0.014868	0.0124671	-0.0704913	-0.0121083	-0.0322753	-0.0121823	-0.0105099	0.0795534	0.000416844	0.0562015	0.00144934	-0.100909	-0.0744146	0.0403262	-0.14641	0.110659	0.0113404	0.00990238
4.2	-0.0588185	-0.0346363	0.139862	-0.101905	-0.0674222	0.0128788	-3.61712e-06	0.00541429	-0.0430095	0.0409904	0.00822468	0.239923	-0.0346764	-0.0189672	-0.00130041	0.0192478	0.0174603	0.00548771	0.0688788	0.00412226	0.031738	0.178163	-0.0379058	0.111818	0.0642501	-0.0105488	-0.0467564	0.069024	-0.0799249	-0.0340343	-0.0703357	-0.0440406	0.0104124
4.3	-0.0776779	-0.0439114	-0.0159924	0.0634983	-0.177559	0.047066	0.0168267	-0.0319718	-0.000317766	0.0453228	-0.00277451	0.260843	-0.0394608	0.0169298	0.0172951	0.011896	-0.0170441	-0.0198387	-0.0643827	-0.0298908	0.0110697	-0.225503	-0.0641334	0.114743	-0.0180656	0.017296	0.00371509	0.0657026	-0.028741	-0.135139	0.00155398	0.0500875	-0.00776744
4.4	-0.00581713	-0.104074	-0.0624213	-0.172103	-0.10325	-0.0558307	-0.0561317	-0.00950565	-0.0298886	0.0340982	-0.0430691	0.063965	-0.0883963	-0.0904845	-0.0388817	0.0254003	-0.0237766	-0.0884615	-0.0778102	0.00398199	-0.0625916	-0.0621082	-0.0460311	-0.151693	-0.00696821	0.0342179	-0.157968	0.0331028	0.0888379	-0.152045	0.0836098	0.013493	-0.0408938
4.5	0.0650682	-0.0346362	-0.00597031	-0.0852333	0.0371412	-0.0643775	0.0288253	0.0118825	-0.0179917	0.0655399	-0.0499906	-0.00726553	-0.0122072	-0.0214589	0.0335501	0.0365585	-0.0456575	0.0077997	-0.0323762	-0.0306623	-0.0237783	-0.068102	-0.0555966	0.0954857	0.0298604	0.017579	-0.0162409	0.0738217	-0.0201076	0.0594464	0.0402219	0.0727879	0.00262237
4.6	0.0912438	-0.062211	0.00906286	0.042439	-0.050968	0.150466	0.00426437	-0.0350765	0.00354995	0.00442872	-0.0301383	0.0146812	0.00656755	-0.0101084	0.0374513	-0.00317276	-0.0171002	-0.0157402	-0.063876	-0.0573818	0.0305965	-0.0928588	-0.00128982	0.00382954	0.0474212	-0.0159253	-0.000741108	-0.0012191	-0.0973972	-0.000222084	0.0333234	0.0199508	-0.00175472
4.7	0.0894553	0.0656352	0.0698091	-0.0632965	0.127108	-0.114318	-0.0211825	0.00804473	0.034198	0.0253024	-0.0392597	0.0240502	0.00111681	-0.0531111	0.00143038	-0.0363343	0.033843	-0.00586186	-0.00974385	-0.0724598	-0.0481718	-0.0365697	0.0768791	0.0879289	0.0171777	-0.000135277	-0.023991	0.0162493	-0.0164076	-0.0101669	-0.170909	0.0123189	-0.000980339
4.8	0.0845779	-0.00154672	0.0162215	-0.129546	0.0689879	-0.0249952	-0.0431666	-0.0151976	-0.0595085	0.0535934	0.00817104	-0.00213175	-0.00451563	-0.0305024	0.0104032	0.000216434	0.0462422	0.000968959	0.044304	0.0478834	0.038287	-0.104325	0.121826	0.0160179	-0.0251386	-0.0303004	-0.0367783	0.0664407	-0.0585468	0.123424	0.052022	-0.0330819	0.00625958
4.9	0.122134	0.00146151	-0.0520925	0.0933325	-0.0119558	-0.000863085	-0.0277053	-0.0258486	0.0177968	0.134725	0.00446894	-0.00238845	-0.0350396	0.0788499	0.00169047	0.00188489	0.0110083	0.0311294	-0.0109261	-0.0278571	0.0289141	-0.0542903	0.0385147	0.0140678	-0.0592844	0.00241145	0.0275462	0.0354401	0.121727	-0.0346972	0.0716283	-0.0432579	0.0141414
5	-0.0227256	-0.0900363	0.00865378	0.0402453	-0.0570719	0.0257828	-0.00354687	-0.0154564	0.144648	0.0428284	-0.0308358	-0.0547525	0.0537466	-0.0634464	-0.043563	-0.0443119	0.0378826	-0.0778476	-0.101963	-0.00653749	0.0733152	-0.0952042	0.0205152	-0.135361	-0.0151387	-0.03064	-0.0630312	0.089445	-0.126792	0.168507	0.0699944	-0.0454105	-0.0108784
5.1	-0.0432108	0.0172542	-0.0174241	-0.0264427	0.034222	-0.0469487	0.00829076	-0.00105386	0.0810512	0.020445	-0.0620629	-0.0307523	-0.0111171	-0.00051127	-0.0330299	-0.032528	-0.0552515	-0.0170012	-0.0599913	-0.034309	-0.0216754	-0.0404787	-0.0267976	0.0635522	0.0147388	-0.024358	-0.0922873	-0.00700094	-0.080747	-0.0201115	-0.0111537	0.0240605	-0.0166447
5.2	0.0393804	-0.0674752	-0.0295939	0.130625	-0.0918379	0.0083541	-0.00346632	0.110242	0.173974	0.0345576	0.0316182	-0.0670734	0.0281282	-0.0082628	-0.0863459	0.00762042	-0.0119946	0.109315	0.0568025	-0.0300311	-0.00719548	0.0343129	-0.0129122	-0.038342	-0.0847717	0.0442919	0.0380086	-0.0580532	-0.0807471	-0.0903878	0.0690867	0.0367804	0.005769
5.3	-0.130192	0.0440768	-0.0760228	0.0323481	0.0565147	0.0835993	-0.00370795	0.233569	0.120512	0.056219	0.0183118	-0.0213833	-0.0260157	-0.0429602	0.0672301	0.0260782	-0.0251232	-0.0667082	-0.0876064	0.0259327	0.0289142	0.0637605	-0.062385	0.013824	0.0124217	-0.00132372	-0.0493721	0.0317496	0.0612931	0.121104	0.0120833	0.0197552	0.0167655
5.4	-0.042723	-0.0113231	-0.0322528	0.0678858	-0.0700761	0.0479038	-0.0176392	0.0902769	0.02235	-0.0117188	0.0244821	-0.0207415	0.118005	-0.10691	-0.00637191	-0.00541484	-0.0472285	-0.0116417	0.0774082	0.0180781	0.0150351	0.103893	0.0082756	-0.0929456	-0.0823327	0.0184846	-0.0552814	0.0301505	0.0216206	0.0846397	-0.00588912	0.0258217	0.00480684
5.5	0.0171069	-0.070734	0.00323369	-0.0102094	0.134539	0.0204202	-0.039865	0.125119	0.0729731	0.0194605	-0.0448934	-0.0992876	0.0621649	0.0645464	0.0217166	0.0490723	-0.0276479	-0.0804748	0.0170267	0.0674497	0.0165972	0.0262344	0.0315205	0.000660618	-0.0259923	-0.0572962	0.089352	0.00776113	-0.106647	-0.1242	-0.128973	0.0453909	0.0023789
5.6	0.0353158	-0.0704833	-0.00515221	0.032348	0.0100715	-0.0761083	0.00744523	0.0970037	0.0343448	0.0261557	-0.0195684	-0.0378113	0.0404832	0.0681454	0.0807542	0.024514	-0.043245	0.0358583	-0.0823704	-0.0409012	-0.00569342	0.0017382	-0.108875	0.0550205	-0.0476992	-0.0579188	-0.0569282	0.00370162	-0.0168187	-0.0850839	-0.00861225	-0.0532383	-0.00823774
5.7	-0.119461	0.146855	-0.0745911	-0.100589	-0.037964	-0.0655505	-0.0304432	-0.0211915	-0.00472398	0.0476201	0.0207263	0.0354727	0.0776693	-0.00632493	0.0161249	0.027486	-0.0307337	-0.00701787	-0.0828772	0.0189898	-0.0150062	-0.147063	0.0510627	0.167641	-0.0873327	-0.0340357	0.0115619	-0.00478662	-0.0289467	-0.11094	-0.000261473	-0.0458019	-0.013576
5.8	-0.0633708	0.06739	-0.00597031	0.0420004	0.0549222	-0.147667	0.00519041	0.0766075	0.0921158	-0.00226654	-0.0200513	-0.0849132	0.13896	0.0994284	-0.00676204	0.0463609	-0.0474528	-0.00953999	-0.0778102	-0.0350103	0.00416018	-0.0165036	-0.0858356	-0.013234	-0.148551	0.0119761	0.0196994	0.06927	-0.0649192	-0.0194486	0.139343	-0.0518684	-0.00105474
5.9	-0.0599566	0.0350525	0.0074266	-0.0597868	-0.0780378	-0.132919	-0.0411936	0.0231371	0.0430595	-0.0245843	0.00564928	-0.10763	0.0909932	0.0811569	0.0249674	0.00188492	-0.0351098	0.0522521	-0.041159	-0.039148	-0.038138	0.0778328	0.0105384	0.0884164	-0.031602	0.0148059	0.00129324	0.0653335	-0.0266855	-0.0801115	-0.00824916	0.0493048	-0.00410021
6	-0.0957245	0.160642	-0.0360366	0.116147	0.0941999	-0.0528142	-0.04522	-0.0191648	0.0322396	-0.0825447	-0.00572547	-0.250476	0.106982	0.110871	0.0261379	0.00808959	0.0452883	-0.00586186	-0.0318696	0.0134495	-0.0572442	0.0319675	0.00220726	0.0333252	0.019007	0.0613835	-0.0546032	-0.0411998	0.0255261	0.0216563	-0.097022	0.0545885	0.00275631
6.1	0.0249107	0.158888	-0.0508653	0.0687632	-0.00213639	-0.0337096	-0.0414755	0.0179626	0.0699866	-0.0369247	0.0205652	-0.00816393	0.0715523	-0.00660176	0.155917	-0.0285131	-0.0416741	0.0730597	0.0497932	0.0424133	-0.0522574	0.0410885	-0.0219634	0.0421008	0.0596161	-0.00703988	-0.0184691	0.0375314	0.0101093	0.0766839	0.0542005	-0.106271	0.0193461
6.2	0.068645	-0.063715	-0.0383888	-0.165083	-0.0300023	-0.15856	-0.0197733	0.0136504	0.0490323	-0.0113906	0.0421881	-0.116101	0.0568353	0.0747895	-0.00897273	-0.00974254	0.0206023	0.153347	-0.0652272	-0.013831	-0.0343528	-0.0423029	-0.0471625	-0.0337105	-0.00648033	0.0275963	-0.00597235	0.0861235	0.0339539	0.136021	0.0189818	-0.0283853	-0.00366835
6.3	0.0749857	-0.0652191	-0.00147065	-0.117261	0.050676	-0.0477866	-0.0511792	-0.00204571	-0.00766153	0.0070544	-0.0101788	0.0488205	0.00263083	0.00871677	0.000520118	0.028581	0.0330015	0.152191	0.0149155	-0.0110259	-0.0197527	-0.0011284	-0.0388314	-0.078076	0.0110804	0.0660809	0.0313243	0.0446665	0.0508097	-0.0893933	-0.0227723	-0.000988236	0.00191514
6.4	0.0276746	0.00196282	-0.0685573	0.185029	0.0283834	-0.0167835	0.0258861	-0.0398629	-0.00580113	-0.069351	-0.0212853	-0.0136827	0.00281258	0.0104701	0.0429128	0.0195606	0.0149917	0.0760021	-0.0795836	0.0018781	0.0178589	0.0937293	-0.0387285	-0.0242036	-0.019407	-0.00817179	0.066296	0.0429443	-0.0108576	0.109833	0.00300629	-0.0753515	0.00873762
6.5	-0.112308	0.102234	-0.0526039	-0.1664	0.0106023	-0.0313634	-0.0618491	0.0118824	0.0226438	-0.0239935	-0.016671	-0.146518	0.0109281	-0.0183214	-0.111443	0.0176836	-0.058225	0.054459	-0.0100816	-0.0227376	0.0442952	0.0989412	0.0406745	-0.0371232	0.0379091	-0.00392718	-0.0205034	0.0857545	-0.0601913	0.0939215	0.133715	-0.106858	-0.00923356
6.6	0.0871792	-0.0579494	-0.0555696	-0.131301	-0.0252253	-0.0563334	-0.0283898	-0.00752205	0.00810307	-0.00640189	-0.0413522	-0.0507739	-0.0310425	-0.0120462	-0.0495449	0.0532957	0.0446151	-0.0317136	-0.0414124	0.0295094	0.0530073	-0.0394363	-0.0956067	-0.107084	0.0174216	-0.0305834	-0.0072317	0.089076	0.1799	0.0939214	0.022068	-0.039344	-0.00836774
6.7	-0.0410972	0.113765	-0.00300455	-0.0185455	0.109327	-0.0570038	0.000157422	-0.028134	0.0231334	-0.00443269	-0.00830096	0.08758	-0.0309214	-0.0733205	-0.0979193	0.0655488	0.0155528	-0.0710168	0.00385261	-0.035361	0.0227257	-0.141591	0.012904	-0.158275	0.0460797	0.0428769	-0.0434626	-0.0147511	0.00661479	0.0236453	0.0242464	-0.038757	-0.00837136
6.8	-0.0230507	-0.0659712	-0.0103678	-0.17342	-0.0477834	-0.0926992	0.0113911	0.0210242	0.0225458	-0.000691182	-0.00255981	0.130703	-0.00711981	0.0515349	0.0581274	0.0672694	0.0152162	0.0340718	-0.0514619	-0.0298207	-0.0210745	0.00929548	0.018561	0.044051	-0.0118462	-0.00692661	0.0699772	0.0262139	0.021415	-0.0618794	-0.01896	0.00625246	-0.000561928
6.9	-0.0833683	0.0525999	0.0196986	-0.212906	-0.0228367	-0.0757732	-0.0224307	0.0322788	0.00922912	0.02865	-0.00502794	0.246726	0.0204366	-0.0296718	-0.0381015	-0.0234555	-0.00178354	-0.0323441	0.0102707	-0.00653751	-0.0284047	-0.0568963	-0.0378028	-0.0329792	0.113152	0.00280772	-0.0809531	0.0161264	-0.0743748	-0.122211	-0.0205938	0.0205379	-0.0136231
7	0.0634424	0.147607	-0.0139471	0.153878	-0.109619	-0.00555545	-0.0589099	-0.0402942	-0.0536824	-0.0568794	0.0382714	0.226832	0.0405437	-0.0511732	-0.00663203	-0.0503081	0.0103351	0.0752665	0.00131909	0.054686	0.0287338	-0.146281	-0.0675276	-0.0203033	0.0986397	0.0321239	-0.0189535	0.0452816	-0.0129131	-0.021106	-0.0336647	-0.0851361	0.00512734
7.1	-0.00906876	-0.164488	0.0136648	0.012605	-0.00293258	-0.0725891	-0.0399052	-0.0126966	-0.0685168	-0.0331175	-0.0353429	0.171003	-0.10172	0.111702	0.000130025	0.0379663	-0.0203543	-0.0168962	-0.0207223	-0.0208441	0.0206828	-0.0167643	-0.091904	-0.0819762	-0.0292848	-0.0429777	0.0221212	0.0070231	0.0121649	-0.0552497	-0.0354801	0.0266044	-0.0167864
7.2	0.0517366	0.0523493	-0.00914059	0.0349805	0.0530647	-0.0818062	-0.0231554	-0.0456843	-0.0345396	0.00521645	-0.00695957	0.141099	0.0395747	0.285097	0.00637194	0.0331693	0.0132525	-0.0140588	-0.0239314	0.0185691	0.0100483	0.0913838	-0.0390371	-0.00884622	0.00571452	-0.00879435	-0.0243784	0.0185867	0.039093	-0.0665205	-0.0494587	-0.0992261	0.0113678
7.3	-0.0250017	-0.0805104	-0.0651826	0.09421	-0.0623798	-0.0144374	0.0351066	-0.0400355	0.00286451	-0.0470989	-0.0602386	-0.0165063	-0.0323749	0.184788	-0.127568	0.0421376	0.0535357	-0.0049161	0.0457396	0.0171664	-0.0355545	-0.0423028	-0.0520996	-0.0892892	-0.0239191	-0.020566	-0.0320315	-0.0396006	-0.0453912	0.07138	0.0188002	0.0293442	-0.0113104
7.4	0.0645805	0.060371	0.00783568	0.133258	-0.0435371	-0.0632043	-0.0436498	0.0245601	-0.0232792	-0.0182172	0.0437977	0.0522858	0.0706439	0.106534	-0.0289987	0.033065	-0.0264696	-0.124297	5.2352e-05	-0.0444779	-0.00455191	0.0134652	-0.0229919	-0.169245	0.00900721	-0.0487504	-0.0328065	0.0189558	-0.00654084	-0.201437	0.0598282	-0.0135125	-0.00680395
7.5	-0.0576805	-0.0499276	-0.0336845	-0.0167903	-0.0342485	0.0422061	-0.0398247	-0.00842765	-0.0181876	-0.0330519	0.0104245	-0.121106	-0.0402481	0.0567026	-0.0886867	0.0213855	0.013028	0.0992268	0.0493709	0.0647147	-0.0333314	-0.0780048	-0.0429456	-0.0814886	-0.033553	0.0020154	-0.0152723	0.00530077	0.0331317	-0.00552602	-0.0382033	-0.0868974	-0.0174869
7.6	0.0117416	-0.125633	-0.0629327	0.00690134	-0.00797491	0.00567271	-0.0450188	0.0410756	-0.0182366	-0.0484118	0.0840388	-0.0123992	0.0249182	-0.001434	-0.0200261	0.00370977	0.0625125	-0.0598774	0.000305685	-0.0328363	-0.0347734	-0.0227581	-0.0371857	-0.0220096	0.101323	-0.000135245	0.106789	0.0102215	-0.0659469	-0.0801114	-0.0400186	-0.0156652	-0.00919296
7.7	-0.0563798	-0.0256118	-0.053422	-0.0203005	-0.00505569	0.009192	-0.0308056	0.0189112	0.0453116	0.0203793	-0.0135054	-0.0788811	-0.0330411	0.0494124	0.0101431	0.0586661	-0.0569907	-0.084258	0.0730168	0.0898914	-0.0807967	0.0603728	0.0194867	0.014799	-0.0797718	0.105584	-0.0657438	0.0458967	-0.0630692	-0.159338	-0.0338462	-0.0516727	-0.0116071
7.8	0.0655559	0.0350524	-0.01814	0.220127	-0.0828147	0.115105	-0.0296782	-0.0446926	-0.00624174	0.0524776	0.0255552	0.0139111	-0.068713	-0.039269	-0.0474642	-0.0153216	0.00236815	0.0198849	-0.0216512	0.0232678	-0.0100794	0.0254525	0.147128	0.114499	-0.0646501	-0.0412232	0.0162119	0.00579285	0.13221	0.160883	0.100675	-0.054021	0.0228812
7.9	0.0533623	-0.00856566	-0.0257077	-0.0264427	-0.0016056	-0.0372289	0.015498	0.0386176	-0.0127042	-0.0214992	0.0103709	-0.0861966	-0.0214129	-0.0290259	-0.0322496	-0.0258539	-0.0267502	-0.0147944	-0.0332208	-0.0128492	0.0113099	-0.0529874	0.0130069	-0.0458987	0.0166899	0.0742872	0.10708	0.0315036	0.111244	-0.0449733	0.020071	0.0187767	-0.00119216
8	-0.0194739	-0.0875295	0.0940462	-0.143147	0.0119292	-0.0223139	-0.036362	-0.0520232	0.00658541	-0.0511686	0.0736298	-0.10532	0.0154098	0.00317998	0.0811443	-0.0403492	0.00320972	0.0138948	0.0019103	0.020182	0.0263907	-0.0529874	0.137151	0.0464887	-0.116844	0.0523284	0.00226201	0.00776126	0.060882	-0.040001	0.0149879	-0.0497158	-0.00449567
8.1	0.0379172	-0.0975566	0.0159148	-0.247127	0.0190947	0.0353351	-0.0780352	-0.00467607	0.00354993	0.0311444	-0.0414058	-0.0202282	-0.0240171	0.0782962	-0.0115735	-0.0282525	0.0152723	-0.0219404	-0.0134596	-0.0436364	0.0316779	-0.0957254	0.000664466	-0.0232285	-0.109405	0.0561202	-0.0210847	0.0674247	0.108366	0.0190045	0.0451235	-0.00568485	-0.0100666
8.2	-0.0554043	-0.0100698	0.0549805	-0.108486	-0.119173	0.0314807	-0.0400662	-0.0493065	-0.0235241	-0.0331175	0.00849299	-0.034731	-0.0346158	-0.0795033	0.0217165	-0.0819053	0.0374337	-0.0257236	-0.0665784	0.00910147	0.0421924	-0.0334425	-0.0277232	-0.0909955	-0.014529	0.0126552	-0.0259284	-0.0271758	-0.0418967	-0.0794485	-0.126068	0.000577354	-0.0315869
8.3	-0.0645089	-0.0489249	0.0611165	0.103424	0.0549222	-0.0652154	-0.013935	-0.0260642	0.0162792	0.0906802	0.014395	-0.0294689	-0.00275928	-0.0367774	-0.0509753	0.0110095	0.0138696	0.0217765	-0.0300962	0.0020885	0.04778	-0.0180672	-0.0592994	0.0396632	-0.0924545	-0.0226035	-0.0352284	-0.0581763	-0.0844471	0.00939109	-0.0253139	0.0166242	-0.00816551
8.4	0.0790502	-0.134908	0.0141761	-0.0584705	-0.0246944	-0.0156104	-0.0772702	-0.0342572	-0.0573543	0.0871356	0.0426711	-0.133684	-0.0510891	-0.0539415	0.0240573	-0.0565127	-0.00801116	-0.0564094	0.0763948	-0.00681806	0.0474797	0.0436945	-0.0403742	-0.0729568	-0.0126997	0.0168432	-0.0282534	0.0160034	0.0392985	-0.059559	0.093413	0.0264087	-0.0117577
8.5	0.0481597	-0.0205983	0.059787	0.0104113	-0.0629106	0.018074	0.00378116	-0.0449512	-0.0100115	0.0553657	-0.00524254	-0.057961	-0.0776765	0.00124209	0.0712614	0.0125737	0.0211633	-0.0380189	-0.0192866	-0.0322051	-0.023598	-0.0876469	-0.00530109	0.0045608	-0.0570893	-0.033017	-0.0327097	0.033718	-0.03388	-0.000885178	0.0378619	0.0643732	-0.00627051
8.6	-0.0354069	-0.00505612	0.0162215	0.11176	0.0066215	0.14527	-0.0249673	-0.0936782	-0.0528012	0.0914679	0.0182581	0.00287354	-0.0523609	-0.032348	-0.0906371	-0.0238206	0.04944	-0.000502268	-0.00889926	-0.0227376	-0.0128433	-0.106931	-0.118749	-0.106353	0.00254384	0.0214275	-0.055572	0.0083762	-0.111581	0.0475127	-0.0171446	-0.00294512	-0.0141738
8.7	0.121646	0.123793	-0.0354231	-0.00757694	-0.15447	0.0383517	-0.0391402	-0.019596	-0.0137323	0.0872669	-0.0107154	-0.0537258	-0.0542989	-0.0301332	-0.0126138	-0.075857	0.0540967	-0.0372833	0.0145777	0.00243912	-0.0220359	-0.0725322	-0.00262687	0.115718	-0.0774548	-0.0537873	0.0743365	-0.00158813	0.00188699	-0.146078	-0.0514556	0.0404986	-0.00929728
8.8	-0.0367076	-0.0637151	0.034834	0.0595497	0.102427	0.0333241	-0.018203	-0.0774215	-0.0173553	0.0885797	0.0261454	-0.0947956	0.00202526	-0.0510809	0.0254876	-0.0243419	-0.0585055	-0.0903531	-0.05636	0.00187806	-0.0133239	-0.0647144	0.0452002	-0.038342	-0.0918448	0.0148624	0.00332769	-0.0394776	-0.0151742	0.119115	-0.0734219	-0.120948	-0.0152916
8.9	-0.0612573	-0.0393991	0.0623437	0.0288381	-0.0645028	-0.00237134	0.0278188	-0.0707809	-0.00932607	0.0854945	0.032423	-0.00482701	0.073248	-0.0479433	-0.0146944	-0.0692872	-0.0232717	-0.0137435	0.0269917	0.0126079	-0.0199931	-0.0889498	-0.0954009	0.0655024	-0.0324555	-0.00324804	0.00148702	-0.0376323	-0.0330578	-0.164642	-0.00443676	-0.0281896	-0.0160205
9	-0.0207746	0.11552	-0.0131289	0.0863126	-0.0016056	-0.127557	-0.00648608	-0.0363701	-0.041247	0.00646358	-0.0132907	-0.000719934	0.0649508	-4.98537e-05	-0.010143	0.0396869	-0.0518291	-0.0239371	0.0378858	-0.0148128	-0.00593377	0.123698	-0.0713332	-0.0824637	0.0602257	-0.028546	-0.0264128	-0.0370172	-0.0369634	0.101214	-0.108822	0.0258217	-0.003052
9.1	-0.032643	-0.0612082	0.0146875	0.0661308	0.111716	-0.164258	-0.0190485	0.00524183	0.0291552	-0.037056	0.0354813	-0.00559705	0.104862	-0.0410223	0.0239272	-0.0600062	-0.0154731	-0.0105909	-0.0686896	-0.0436364	-0.0367561	0.0538578	-0.0393456	0.0299125	0.0291287	0.00971228	-0.0131411	-0.0152431	0.00332588	0.0395568	0.0237018	-0.0256455	-0.00340508
9.2	0.0735223	0.0107366	-0.0202876	-0.0347786	-0.0376985	-0.0301903	-0.0614062	-0.0553004	-0.0369876	-0.00922442	0.0226042	0.0207133	0.00553797	0.00640979	0.0759428	-0.00849113	-0.00436443	-0.0455854	-0.0175132	-0.0978468	-0.0282244	-0.0563751	-0.0514824	-0.141943	-0.0947715	0.00795778	-0.0722343	0.0366704	-0.0889693	-0.10431	-0.108277	-0.116251	-0.0332006
9.3	0.0390552	-0.0757476	-0.0657962	-0.0369724	0.0652725	-0.0265035	-0.0410327	-0.0360684	-0.116741	0.0723009	-0.00599376	-0.17347	-0.0380679	-0.0870702	-0.0149545	-0.00108711	0.0215	0.0395364	-0.032883	-0.0544363	0.00800533	0.049167	-0.144668	0.118156	0.0197388	-0.0715017	0.0128213	-0.0819187	-0.0606025	0.119778	0.022431	-0.046389	-0.0195044
9.4	0.122947	-0.0942978	0.0030291	-0.054083	-0.0865302	-0.0313634	0.00853231	-0.069056	-0.0495699	-0.00252913	-0.000950182	-0.0379396	0.0125028	0.0715597	0.073342	-0.032893	0.0120183	0.0773684	-0.0461416	-0.034309	-0.0160276	0.0309251	-0.116897	0.110599	-0.0162364	-0.0203396	0.0158245	0.0340869	-0.0943138	-0.106631	-0.030397	-0.0305378	-0.0124471
9.5	-0.0224005	0.000208014	0.0530374	0.0011977	0.0411221	-0.143812	0.0330531	-0.0597419	-0.0182366	-3.48128e-05	0.00661503	-0.0238218	0.00995912	-0.00863186	0.0107932	-0.0561478	-0.0106482	0.0225121	-0.0109261	-0.0585741	0.0225454	0.0452579	-0.0817214	-0.0588184	0.0915667	-0.00969977	0.0772428	-0.00798515	0.0910989	-0.00386851	-0.0155108	-0.101379	-0.00580465
9.6	-0.0973502	-0.102069	-0.0754092	0.047265	0.00290601	0.0530991	-0.0257726	-0.0418466	-0.00340215	-0.0532035	0.0157364	-0.0774692	0.0102619	-0.0189674	0.0135241	-0.0742407	-0.0629939	-0.0493685	0.0457396	-0.00331153	0.0091469	-0.0154614	-0.0870698	0.00846118	0.0414457	-0.0351676	0.0511836	-0.0221322	0.0919211	0.0723745	-0.0329386	0.0424555	-0.0116454
9.7	0.104575	-0.0845214	-0.0474905	0.0683246	-0.00983262	-0.00940986	-0.0315706	-0.0298589	-0.00144378	0.00679179	0.0463195	-0.0523139	-0.0215946	0.0753432	0.0420027	-0.0516637	-0.0320241	-0.0075433	-0.0280694	0.0160444	-0.0046119	-0.0764411	-0.0258719	-0.074907	0.0541283	-0.0246409	-0.00422856	-0.021517	0.0205928	0.053811	0.122459	-0.10451	-0.00417724
9.8	-0.039634	-0.0278679	0.0319705	0.095965	-0.00877111	-0.00605822	-0.0431666	-0.0381813	0.0163771	-0.0404036	-0.00309642	0.236843	0.0515057	-0.123613	-0.023537	-0.00880395	0.015665	-0.0568298	-0.031194	0.0403094	-0.0367562	-0.00686158	0.107221	-0.0636937	-0.0626989	0.00914627	0.0208618	-0.0653113	-0.067797	0.00044101	-0.00933838	0.0203423	-0.00365519
9.9	0.094658	-0.0441621	0.0666388	-0.135249	-0.0191212	-0.0828117	-0.00672774	-0.0520231	-0.0179917	-0.0401411	-0.0194074	0.171645	0.0447832	-0.0640924	-0.00403117	0.00642113	-0.0224862	0.04973	0.00520375	-0.0188103	0.107382	-0.000346578	-0.0359515	0.0477075	0.0454699	-0.0476751	0.0266743	-0.0883157	0.0518375	0.0412143	0.0129909	-0.0812223	-0.000256575
10	-0.0638586	0.0310415	-0.00678841	0.188977	0.0689879	0.00969472	-0.0173574	-0.0478404	-0.0348335	0.00981123	0.0169704	0.1565	0.0128055	-0.0903923	-0.0179453	0.00908026	-0.0194566	0.0767378	-0.00822375	0.0671691	-0.0296063	0.161485	0.0827417	-0.0712505	0.0940057	-0.0231695	-0.0341627	0.00333263	0.0954157	0.0249712	-0.0285816	-0.0360172	0.0181326
10.1	0.0213339	0.0250252	-0.0377752	-0.00669956	0.0819921	-0.080298	-0.0502531	0.00683733	-0.0538782	-0.0245187	-0.0424789	-0.0298539	-0.114015	0.0246813	0.0113134	-0.01845	0.0186947	0.0525674	0.0146621	0.014221	-0.0387989	-0.0159825	0.060834	0.0867101	-0.0135534	0.0118063	-0.0195347	0.0327338	0.0890434	-0.060885	0.00754472	-0.0751559	-0.00381655
10.2	-0.0474379	-0.111595	0.0100855	-0.137882	0.0774804	-0.00974504	-0.0910002	0.0193424	-0.0258251	0.0128964	-0.0059401	-0.0109875	-0.0472736	0.0189599	-0.0474643	-0.014748	-0.0322485	0.0044369	-0.00493014	-0.0345194	0.043394	0.0588091	-0.0543623	-0.0817324	0.01169	0.0312184	0.0420774	-0.00995332	-0.00448526	-0.100664	0.0952284	-0.0397354	-0.0152159
10.3	0.00426284	-0.0404019	-0.00474316	-0.0975181	-0.112538	-0.0293524	-0.0378115	0.0307696	0.0716022	-0.0470333	0.0798	0.0621681	0.027038	-0.00420242	-0.0531859	0.0227933	-0.00486939	-0.0120621	0.231698	-0.0757559	-0.0380779	-0.00243128	0.0050872	0.0118738	-0.13099	-0.0270179	-0.0469501	-0.00761598	0.0146315	-0.00884094	-0.064708	-0.0868974	-0.0116025
10.4	0.0873417	0.00697634	0.0392314	0.0836802	-0.0353101	-0.0538197	-0.0797666	-0.0144215	0.0271479	-0.0664628	-0.0279921	0.0403498	-0.0820371	-0.0154607	0.0590376	-0.0761177	-0.0192883	0.0095862	0.231191	-0.0333272	0.00704402	0.0981593	0.0241151	-0.131461	-0.0500162	-0.0322247	-0.100812	-0.0106915	0.0294317	0.0630927	-0.0251324	-0.0790697	-0.00396957
10.5	0.0257235	0.05636	0.0609119	-0.095763	0.128966	-0.164425	-0.0854438	-0.0521094	0.00448024	-0.0355462	-0.0556779	-0.0393512	-0.00312264	-0.111063	-0.0413524	0.0279031	0.0545456	0.0447908	0.200451	-0.060748	0.0160565	0.0257131	-0.0336888	0.0272312	-0.0468455	-0.0379407	-0.0113972	0.0167415	0.0617042	-0.0443104	0.086333	-0.0980519	-0.00559142
10.6	-0.103203	-0.0424073	-0.0218216	-0.111558	-0.0369023	0.0209229	-0.0750154	-0.0235632	-0.0396803	0.00475695	0.0656352	-0.0642499	-0.0432764	0.00834766	0.0170351	-0.0171465	0.0460738	-0.0734338	0.170387	-0.00829076	0.0104688	-0.0730535	0.00498434	0.0616022	0.0288849	-0.0155857	-0.0389096	-0.136169	0.067871	0.00408734	-0.0470986	-0.0583263	-0.0162073
10.7	0.101974	-0.131649	-0.00576575	0.00426896	-0.084407	-0.0590148	-0.0907989	-0.00924688	-0.0155927	-0.0684976	-0.0248802	0.0222534	-0.0256523	-0.0697216	-0.108453	-0.0118282	0.0112327	0.0744259	0.0733546	0.0499873	-0.0600081	0.005126	-0.0818243	0.00894866	0.0142509	0.048197	-0.0322252	-0.102586	0.00538152	-0.0847523	-0.0207753	-0.0624358	-0.0228348
10.8	0.113355	-0.0634644	0.0172441	0.0200635	-0.117581	-0.00203616	-0.108716	-0.00670277	0.0200489	-0.0479523	0.0601088	0.000178354	-0.101478	-0.0384384	-0.0629388	0.014503	0.0782779	-0.0705965	0.0391525	0.00117682	-0.0110407	0.143243	-0.0257689	-0.119516	-0.0772108	-0.0165478	-0.00480979	-0.0275449	0.0277873	0.0432033	-0.00280296	-0.0301464	-0.0111547
10.9	-0.00386619	-0.058952	-0.0822611	-0.185266	-0.0419448	0.0839346	-0.0306848	-0.0511607	0.0476126	-0.0355462	0.0219603	-0.13394	-0.0780399	-0.0720285	0.0170351	0.0152329	-0.0111531	0.130858	0.0584915	0.0138002	-0.00845725	0.156012	-0.0831614	-0.0515054	0.01169	-0.014001	-0.0428814	-0.0811806	0.133238	-0.00187959	-0.184706	-0.190419	-0.0235365
11	0.0471842	-0.0792571	-0.0672279	-0.114629	-0.0873263	0.0293021	0.0210947	-0.0687542	0.0201958	-0.0448015	0.0268429	-0.0280571	-0.00318316	-0.0352087	0.0589077	0.0105403	0.0293546	0.0358583	0.0233604	-0.00864142	0.0867136	0.0551608	-0.0967382	0.124006	-0.0346507	-0.0287158	-0.050147	-0.0795813	-0.0334689	0.0209933	-0.012606	-0.0330819	-0.00989253
11.1	0.0366165	-0.0536878	0.0231756	-0.0299525	-0.0310638	0.0711982	-0.0729619	-0.0346022	-0.0150542	-0.0513655	0.0356422	-0.143566	-0.0374622	-0.085686	0.115085	-0.00541477	-0.026077	-0.0790036	0.0158444	-0.0336078	-0.0136244	0.21621	-0.0238147	0.0711091	-0.0201387	0.0423111	-0.0111066	-0.0630971	0.0372429	0.0408828	-0.00498145	-0.0857233	-0.00677106
11.2	-0.0370327	-0.041154	-0.078375	-0.0347786	-0.0249598	-0.0316985	-0.0294769	-0.0045898	-0.0553959	-0.00961829	-0.043713	-0.00392854	-0.0720441	0.0243122	0.0239272	-0.00786539	0.0303645	0.0323904	-0.0262115	0.0316833	-0.0723851	0.140116	-0.0952981	0.0720842	-0.0175777	0.075306	0.0489554	-0.00970731	-0.0906138	0.0113801	-0.0772342	-0.00705468	-0.0118811
11.3	-0.00565454	-0.000293221	0.0437311	0.0727118	-0.0504372	0.032989	-0.0615672	0.00351693	0.011726	-0.0121126	0.0544214	-0.0791376	-0.0260763	0.0348322	-0.0161248	0.00115497	0.0241368	-0.0134283	-0.00231219	-0.0298908	0.0343817	0.0866932	0.0371775	0.0942669	0.0366896	0.123412	0.00613694	-0.0237314	0.0152483	-0.0108298	-0.0868558	-0.0260369	0.00839804
11.4	0.0266991	0.0653845	0.022562	0.160898	0.144093	0.0584618	-0.0184848	-0.0187767	0.0888846	-0.0321985	-0.00298906	-0.11379	0.0139563	-0.0365006	0.0897269	0.0209163	0.0338991	-0.0681794	-0.0727432	-0.0204232	-0.0156672	0.184417	-0.0404771	-0.00665239	-0.0413578	0.0591198	-0.00800669	-0.0546087	-0.0182576	-0.0453049	-0.0721512	0.0958798	0.0118228
11.5	0.03873	0.0739076	-0.0138449	0.0977199	-0.0300022	-0.0440998	0.0630901	0.00782912	0.0235739	-0.0757181	0.0110685	-0.0995443	-0.0310425	0.0360318	0.0872562	0.0268603	0.00758587	0.0189391	-0.0237624	0.0180781	-0.0529183	0.158879	-0.0123979	0.113524	-0.127332	0.0410094	-0.0378439	-0.0419379	0.107749	-0.0525978	0.0384065	-0.0522598	0.00859177
11.6	-0.0258146	0.073657	0.0239938	0.159582	-0.0098327	-0.0970564	0.0347845	0.0413774	0.018776	0.0393495	-0.0131299	-0.0434583	-0.03292	0.0310486	-0.040052	-0.033258	-0.0508192	0.201898	-0.0276471	-0.0178986	-0.0497339	0.112492	0.0119783	-0.0590622	-0.0120901	0.0717404	-0.0173066	0.00628491	-0.0293577	-0.0840894	-0.0607141	-0.0853318	0.00116845
11.7	0.0447455	-0.077001	-0.00985645	0.0770992	-0.0108941	-0.176826	0.0934088	-0.0535756	0.0720428	-0.0287196	0.00253737	-0.00226006	-0.00233531	0.0122235	0.0340703	0.0289459	0.0501695	0.173419	0.0179557	-0.0251922	0.0205627	0.107541	-0.0188778	0.063796	-0.0359921	-0.0116806	0.0514742	-0.0302513	0.11926	-0.0462994	0.0743513	-0.054021	0.0143694
11.8	0.04377	0.0939618	-0.0186514	0.155194	-0.020979	-0.0171187	0.0607548	0.0334862	0.0794356	-0.0174295	-0.00953498	-0.105833	-0.030558	0.0726671	0.0703511	-0.017303	0.0249785	0.0773683	-0.0148952	0.0404496	-0.00785646	0.274324	-0.0894355	0.0438073	-0.0572112	-0.00483261	0.0719146	0.0231384	-0.0324411	0.068728	0.0919607	-0.145214	0.0230311
11.9	0.0123919	-0.0524345	0.00722204	0.0551624	0.191067	-0.0311957	0.0792762	0.0196874	0.0784564	0.0220204	0.060699	-0.0919719	-0.0333439	0.0190522	0.0933681	-0.0248634	-0.0215886	-0.0507347	0.00613268	-0.0277168	0.000194691	0.370224	-0.0169235	-0.0251786	-0.0426992	0.00501492	-0.0353252	0.0350711	-0.0548468	0.149943	-0.000624564	-0.0596961	0.01987
12	0.0569392	-0.0449142	0.0539578	0.0415617	0.091546	0.0110354	0.0619626	-0.00907446	0.0620553	-0.041257	0.024965	-0.0541107	-0.026803	0.0364009	0.169311	0.0804088	0.0586974	-0.0139537	-0.0218201	-0.0226675	-0.0212548	0.184678	-0.0514825	0.0396633	-0.0369677	0.0378966	-0.0415251	-0.0309894	-0.0655359	0.0382309	-0.0302154	-0.0608702	0.0148709
12.1	0.0606785	0.0109873	-0.013538	0.120534	-0.00877118	0.0391895	0.0278188	-0.0512038	-0.0475626	-0.0729612	0.00951238	-0.0725922	-0.0386129	0.0896467	0.09987	0.0477687	0.0235197	-0.019103	0.026654	-0.0279973	0.017198	0.227416	0.0140354	-0.0573558	-0.00574865	-0.00624759	-0.0136254	0.0558611	-0.030591	0.00143542	-0.0387478	0.0696569	0.0136601
12.2	0.0302758	-0.0649684	0.000574796	0.0402453	0.111185	-0.0590147	-0.0239204	-0.050902	0.0494241	0.00318161	0.00216177	-0.0754158	-0.0828244	0.229728	-0.00442127	0.0301974	0.05477	0.0294479	-0.0489284	-0.0564701	-0.0151264	0.277451	-0.0561109	0.0798847	-0.0333092	0.00507144	-0.0457876	0.0267059	0.0175093	-0.00486301	-0.0594433	-0.130341	0.00549897
12.3	-0.0485759	-0.0569467	0.0189827	-0.0435534	-0.0138135	0.0334917	-0.0295171	-0.0610355	0.0794355	-0.0537286	0.0574797	0.118896	-0.07053	0.1703	0.0482445	0.0446403	0.0169554	-0.0861496	0.0797728	0.0101534	-0.000646541	0.329049	0.00446997	0.0852474	-0.0426993	0.0609308	-0.026219	0.00394763	0.0740377	-0.0728186	0.0111756	-0.0303421	0.0190823
12.4	-0.00207779	-0.0912897	-0.0177309	-0.107609	0.0923422	0.121138	0.0657877	-0.0259348	-0.0288606	-0.0484117	0.0379494	0.0956657	0.00662808	0.072944	0.0302991	0.0174228	0.0388363	-0.00134303	-0.000116552	0.0404496	0.00608275	0.404623	0.0386175	-0.00860245	-0.0394067	0.0245968	0.029968	-0.0344339	-0.000374094	-0.0187855	0.0551081	0.0522402	0.0251788
12.5	-0.000939685	0.103738	-0.022742	-0.0343399	0.0129907	-0.116496	0.143095	-0.0745325	0.0151531	-0.0506435	-0.0137736	-0.0425598	-0.00911841	0.0728517	0.080104	0.079679	-0.00857225	-0.0148995	-0.0137129	-0.0123583	-0.0411421	0.438761	0.0111555	-0.0941645	-0.0408701	-0.0388463	-0.0492751	-0.0206559	0.0526597	0.0896122	0.0563789	0.00194708	0.0143276
12.6	-0.0227256	0.0428235	-0.0328664	0.0450715	0.0175024	-0.104598	0.0863626	-0.032058	0.0260219	-0.0541881	-0.0547122	0.236202	-0.00536355	0.0956449	0.053186	0.0387485	-0.0108165	-0.0672336	0.0173646	-0.0542961	0.0308969	0.439282	0.00333866	-0.0688128	0.00425115	-0.0167177	-0.0333877	-0.0523944	0.0374484	-0.167957	0.0750775	-0.0328862	0.013694
12.7	0.117907	-0.156717	0.0243005	-0.00406718	0.155505	0.0127112	0.076498	-0.0437439	-0.0379668	-0.0538599	0.0216384	0.110682	-0.00124524	0.0879857	0.0642393	0.0546514	0.0698061	0.0322853	0.059336	-0.0296103	-0.0189717	0.596683	0.0552798	0.0754969	0.0252264	-0.063352	0.135658	-0.00134216	0.0826711	-0.0138133	-0.000624464	-0.00451076	0.044648
12.8	0.0214965	-0.10257	-0.0185491	-0.0553994	0.024668	-0.0623665	0.13782	-0.0473229	-0.0324834	-0.0820853	0.00157149	0.250704	0.0825143	0.0995207	0.00793239	-0.000565702	0.070311	-0.00344475	-0.00442345	-0.0284883	0.0351027	0.506256	0.368161	0.129369	0.0290068	0.0111838	-0.050922	-0.069986	0.0411485	0.051822	0.0184372	-0.149323	0.0368467
12.9	-0.0202869	-0.0113231	0.0625482	0.14993	-0.0361062	-0.0886772	0.0633719	-0.0165344	-0.0639148	-0.0619993	0.0621476	0.101441	0.0225563	-0.0117695	0.157477	0.0580405	0.097073	-0.0289813	0.0706522	-0.042935	-0.0276836	0.525801	0.263147	0.514276	0.0457139	0.0614402	0.00981823	0.0263369	0.0695154	-0.0370176	0.0246095	-0.100009	0.0574581
13	0.0338526	0.0415701	0.0574349	-0.0343399	0.0578416	-0.0405805	0.102388	-0.0592675	0.0477595	-0.021171	-0.0563218	0.10388	0.126423	0.0192368	0.0133939	-0.0250719	0.0607171	-0.0163707	0.00571046	-0.0169869	0.0595562	0.402798	0.475335	0.753655	0.212174	0.325343	0.030065	-0.0292672	-0.0583413	0.195026	0.00681864	-0.138952	0.0823221
13.1	-0.0389836	-0.0118246	0.00844924	-0.0224941	-0.0228367	-0.0063933	0.113541	-0.0455981	-0.00638853	-0.0470333	0.0697666	0.117356	0.010383	-0.0540338	0.0856958	0.0795747	0.0251468	-0.0470565	0.0755503	0.0309119	0.0140137	0.697013	0.514419	0.75073	0.288515	0.441363	-0.0666157	0.159442	0.0802045	0.114474	0.054019	-0.0524554	0.103402
13.2	-0.00224037	0.0578642	0.0133581	0.0420002	0.350035	0.0197498	0.151671	0.000714045	-0.0531439	0.0591728	0.0868824	0.0606281	-0.00100292	0.0167452	0.0416126	0.0358806	0.0575753	-0.107167	-0.0540799	-0.0128492	0.0595563	0.592774	0.660574	0.803627	0.508511	0.516295	0.0493429	0.326992	0.0152483	-0.0569072	-0.0354801	-0.0990304	0.128278
13.3	-0.0043539	0.0247746	0.151929	0.0437552	0.356935	0.138232	0.0692101	-0.022097	0.0570616	0.104333	0.0186337	0.025077	0.0773059	0.0105624	0.0250976	0.0349421	0.0783341	-0.0593519	0.0359434	-0.0604676	0.0796839	0.780405	0.707167	0.832391	0.498877	0.546403	-0.0426876	0.391822	0.00640934	0.0969048	0.0144433	-0.0315164	0.155817
13.4	0.0518991	0.296009	0.24898	0.097281	0.239102	0.0252801	0.0983613	0.111104	0.321731	0.0904176	0.0352666	-0.0656617	0.0501733	0.0190522	-0.0100129	-0.0409226	0.0351894	-0.0711219	-0.0425103	0.0865952	0.0870741	0.999046	0.82946	0.807771	0.583144	0.556194	0.0291931	0.413105	0.196755	0.0378993	-0.0890343	-0.144822	0.183812
13.5	0.299185	0.256151	0.255116	0.267072	0.314473	0.110748	0.127029	0.136848	0.296566	0.194326	0.00516642	-0.0339609	-0.00560581	-0.0549566	-0.0555266	0.0254004	0.0377141	-0.0409615	0.0682877	-0.0327662	0.105399	0.92634	0.997009	1.07543	0.502901	0.667347	0.03239	0.401172	0.122344	-0.0134818	-0.0385663	-0.0761343	0.214764
13.6	0.548096	0.365698	0.222595	0.203017	0.387455	0.282354	0.186861	0.146205	0.566033	0.201022	0.0496998	-0.0516723	-0.0191115	-0.0208129	0.00845249	0.00287559	0.0607732	0.0858805	0.150373	0.0560184	0.0971679	1.06602	0.955765	1.00766	0.536193	0.627617	-0.027769	0.438077	0.0845211	0.0611038	0.0373173	0.0976409	0.26291
13.7	0.68564	0.43313	0.306351	0.182396	0.421956	0.357935	0.130895	0.231758	0.423369	0.281497	0.0352667	-0.100699	-0.0251678	-0.0305023	0.0548765	0.0635153	0.0662715	0.313502	0.0175334	-0.00211934	0.021524	0.816106	0.866076	1.36502	0.579729	0.682797	0.0374274	0.389608	0.0277873	-0.00386842	0.024791	-0.0262327	0.26963
13.8	1.0069	0.209525	0.204494	0.353504	0.222648	0.241966	0.144101	0.250084	0.44305	0.114442	0.0736834	-0.101598	0.0384846	-0.0255193	0.0533161	0.0122087	0.0217804	0.265897	0.381427	-0.011657	0.165362	1.0681	1.05708	1.1839	0.787287	0.665705	0.0648429	0.385918	0.00558703	-0.00850935	0.125364	-0.0160567	0.293229
13.9	1.14168	0.297764	0.139657	0.343413	0.26803	0.504738	0.120064	0.277768	0.371571	0.200956	0.0747029	-0.0209982	-0.0222607	-0.0154607	0.175813	0.105854	0.0557799	0.210831	0.611637	0.00328067	0.163259	0.988622	1.05018	1.35819	0.656435	0.712962	0.126746	0.517424	0.142694	0.0985623	0.0652744	0.0264088	0.335987
14	1.24215	0.225568	0.295613	0.331128	0.204071	0.357097	0.175427	0.274706	0.462584	0.162819	0.0847899	-0.0541107	-0.00802836	0.144738	0.263849	0.230522	0.0454566	0.181826	0.394854	0.0076989	0.119579	1.15671	0.861242	1.20243	0.770702	0.744656	0.258979	0.483963	0.147216	0.214253	0.0850622	-0.0632185	0.343885
14.1	1.2059	0.148108	0.191302	0.376318	0.181513	0.356426	0.162502	0.251766	0.54552	0.162753	0.111134	-0.0343459	0.102864	0.32773	0.248895	0.220668	0.0825419	0.226699	0.287181	0.0117664	0.128171	1.13768	0.937045	1.44936	0.729727	0.674591	0.366606	0.320226	0.259656	-0.0525978	0.0707206	0.00507821	0.349797
14.2	1.14851	0.204261	0.491556	0.190732	0.227425	0.479266	0.184164	0.243012	0.558885	0.21008	0.127016	-0.142539	0.0808185	0.318687	0.240442	0.229949	0.0530308	0.206312	0.269616	0.0287379	0.141209	1.19997	1.16209	1.44181	0.7168	0.77001	0.315457	0.393914	0.268701	0.115468	0.0870592	0.0275829	0.374688
14.3	1.03454	0.353164	0.385097	0.0336643	0.174613	0.580654	0.20192	0.263926	0.492792	0.122844	0.180134	-0.137662	0.106437	0.264426	0.29974	0.110859	0.0629614	0.159863	0.282705	0.0523016	0.183146	1.18824	1.0939	1.53005	0.727775	0.825303	0.475881	0.374477	0.0177149	-0.0519348	0.0652744	0.0318882	0.358959
14.4	1.15729	0.187465	0.238344	0.24031	0.17594	0.629421	0.171078	0.295965	0.475803	0.179492	0.141771	0.0160929	0.0773059	0.418442	0.305332	0.218321	0.0338991	0.213248	0.308462	0.0230574	0.14259	1.44962	0.813004	1.30091	0.678508	0.792139	0.3389	0.49282	0.223889	0.0495017	0.127906	0.00918772	0.372688
14.5	1.02088	0.118779	0.448808	0.221883	0.419302	0.451279	0.202524	0.319595	0.573377	0.131049	0.146439	-0.00110501	0.131934	0.385405	0.0699609	0.195014	0.076707	0.25087	0.377627	-0.0131297	0.12775	1.15462	1.01439	1.55004	0.719483	0.805722	0.352463	0.336588	0.156055	-0.0529293	0.246995	0.111144	0.376548
14.6	1.05697	0.231585	0.268717	0.278041	0.3227	0.583	0.167535	0.271429	0.58454	0.276245	0.196714	0.306662	0.178447	0.426655	0.277373	0.23803	0.143303	0.309509	0.410309	0.032595	0.131295	1.28727	0.937765	1.18902	0.717654	0.868938	0.465225	0.301158	0.219161	0.0276232	0.103035	-0.0800481	0.397764
14.7	1.03324	0.248631	0.293977	-0.00977069	0.401521	0.587022	0.180017	0.285487	0.501604	0.145949	0.0825364	0.293699	0.136174	0.288326	0.376593	0.292309	0.100552	0.289017	0.386494	0.0269846	0.194081	1.27736	1.00945	1.40037	0.737531	0.923496	0.622452	0.280983	0.123166	0.0942529	0.0433081	0.00527391	0.395378
14.8	1.38376	0.236598	0.208585	0.188539	0.195844	0.481612	0.121473	0.28553	0.41485	0.18494	0.120095	0.252501	0.10783	0.313242	0.356827	0.339496	0.160976	0.254653	0.453631	0.0337872	0.172031	1.24479	0.956485	1.32699	0.724971	0.801364	0.632236	0.273356	0.00949263	-0.0579015	-0.0594433	0.0968581	0.38175
14.9	1.35206	0.277208	0.250003	0.0384903	0.330396	0.585346	0.126143	0.260994	0.52765	0.211393	0.14483	0.257121	0.143986	0.280852	0.33251	0.271035	0.0757532	0.266528	0.453631	0.0166755	0.214689	1.10876	1.03908	1.62536	0.742165	0.85994	0.677476	0.217383	0.181339	0.142319	0.154773	-0.00255377	0.411354
15	1.16558	0.0678913	0.344088	0.148175	0.688937	0.470048	0.219274	0.236113	0.465179	0.0679687	0.114032	0.370448	0.241918	0.377008	0.313784	0.281203	0.165465	0.294271	0.519586	0.115489	0.179361	1.17391	0.877287	1.39354	0.7318	0.877541	0.769604	0.146033	0.147011	0.227512	0.0516589	0.0397158	0.415045
15.1	1.17078	0.0789212	0.327009	0.205649	0.351362	0.48865	0.201196	0.286608	0.441924	0.123566	0.117197	0.295624	0.183111	0.319702	0.359168	0.271609	0.211639	0.350494	0.514604	0.0857536	0.180022	1.18616	0.870293	1.20633	0.707166	0.917157	0.799635	0.265852	-0.0573135	-0.0535922	0.110478	-0.0187962	0.390561
15.2	1.18444	0.188217	0.201119	0.459239	-0.0215099	0.34302	0.187828	0.284883	0.493722	0.129867	0.21442	0.341315	0.14865	0.273654	0.373992	0.254403	0.14897	0.428364	0.369266	0.0971146	0.224843	1.06628	0.786159	1.37111	0.853139	0.848734	0.569849	0.34975	0.210733	0.155247	0.0162586	-0.0898327	0.389476
15.3	1.19988	0.290995	0.516509	0.0485813	0.110919	0.444073	0.218348	0.335982	0.372843	0.155008	0.0888676	0.322191	0.246702	0.294509	0.449935	0.365098	0.133205	0.250975	0.418754	0.0779692	0.169748	0.90497	0.988986	1.53176	0.928138	0.789196	0.578374	0.238911	0.0366262	0.0137005	-0.0240431	-0.016448	0.390039
15.4	1.25662	0.177939	0.359734	0.449587	0.173286	0.58719	0.209611	0.283374	0.440455	0.207651	0.198162	0.399967	0.192013	0.307059	0.302081	0.378081	0.198567	0.2928	0.421878	0.0356106	0.201471	1.30629	0.880887	1.43011	0.793384	0.768142	0.566943	0.234237	0.32009	0.103203	-0.0224093	-0.0442364	0.419056
15.5	1.32686	0.11176	0.342349	0.358768	0.480341	0.468205	0.170071	0.233267	0.411325	0.183824	0.122295	0.336181	0.144895	0.327084	0.430299	0.302424	0.108182	0.253182	0.609103	0.0567899	0.181043	1.12048	0.801793	1.35161	0.77814	0.868882	0.598427	0.211602	0.151327	0.265965	0.00754477	0.117797	0.413494
15.6	1.38311	0.236598	0.240901	0.274531	0.24733	0.483623	0.268879	0.250257	0.434482	0.111291	0.197357	0.26264	0.229078	0.34674	0.388947	0.378446	0.0840567	0.316235	0.358119	0.0296496	0.17888	0.908098	0.915652	1.35673	0.714605	0.842508	0.709832	0.266221	0.177433	0.20696	0.0640036	-0.0180135	0.401412
15.7	1.4101	0.226571	0.29725	0.139839	0.340747	0.45815	0.228575	0.293507	0.421459	0.0525431	0.175305	0.36878	0.202491	0.325977	0.355137	0.456761	0.150373	0.330632	0.471197	0.0931173	0.179121	1.22394	0.975204	1.38087	0.718263	0.867637	0.663817	0.235221	0.249378	0.0584519	-0.00697834	0.00233854	0.417055
15.8	1.18005	0.23735	0.276899	0.169234	-0.0403524	0.430499	0.277536	0.192043	0.377494	0.0684937	0.125943	0.307689	0.128724	0.319056	0.307672	0.421201	0.178874	0.232584	0.274767	0.0867354	0.15677	1.17313	0.891172	1.38501	0.745336	0.840018	0.701114	0.110973	0.191617	-0.00618902	0.0433081	-0.0113599	0.367918
15.9	1.26459	0.203759	0.374665	0.181957	0.264314	0.301626	0.289857	0.174924	0.35233	0.0898269	0.178149	0.526257	0.151557	0.330591	0.26827	0.409834	0.192619	0.22775	0.447129	0.062751	0.186391	1.17964	0.950313	1.32651	0.789116	0.87307	0.531099	0.16141	0.0273761	-0.0516034	0.105032	-0.0058806	0.386413
16	1.35238	0.151367	0.53011	0.0393679	0.164794	0.403685	0.23232	0.243616	0.387923	0.0864792	0.17493	0.53537	0.175358	0.294786	0.369311	0.426207	0.14998	0.325272	0.370111	0.131058	0.267802	1.33574	0.866487	1.55126	0.760946	0.788007	0.589224	0.168176	0.359146	0.123424	0.0930499	0.189421	0.42616
16.1	1.47123	0.146354	0.453717	0.0661307	0.0647418	0.195713	0.23538	0.181306	0.404324	0.105581	0.144561	0.485059	0.222416	0.306137	0.346164	0.311497	0.101	0.400726	0.381596	0.072499	0.232654	1.09938	0.889527	1.4752	0.722532	0.723772	0.518505	0.101378	0.0138093	0.0571259	-0.0527263	-0.0311249	0.370193
16.2	1.12461	0.193732	0.390926	0.29208	0.135866	0.401674	0.20643	0.21908	0.367311	0.137416	0.0844143	0.425251	0.15083	0.317302	0.264499	0.352375	0.131353	0.362999	0.402708	0.129304	0.194922	1.20752	0.841391	1.3365	0.749726	0.806174	0.517343	0.155259	0.12851	0.143977	-0.105191	-0.0289724	0.376166
16.3	1.43465	0.145852	0.197642	0.0608658	0.222648	0.627075	0.177561	0.215587	0.430614	0.119956	0.12986	0.332074	0.219509	0.334743	0.335501	0.34445	0.191834	0.261484	0.44924	0.0980263	0.185429	1.11371	0.833266	1.23972	0.662655	0.784216	0.524027	0.217014	0.10816	0.104198	0.0345941	0.0217122	0.379934
16.4	1.3927	0.040818	0.506385	0.464504	-0.00319798	0.548478	0.26598	0.256638	0.384887	0.109388	0.126265	0.455155	0.195284	0.202967	0.286086	0.316711	0.202101	0.325167	0.341313	0.0163248	0.213848	1.18668	0.865356	1.16221	0.805091	0.790611	0.485181	0.19155	0.298301	0.0723745	0.129358	0.0667215	0.396914
16.5	1.58244	0.179443	0.415061	0.137206	0.179921	0.442565	0.286515	0.15138	0.539155	0.109125	0.0762588	0.406513	0.14326	0.40866	0.319116	0.364628	0.151046	0.318021	0.304578	0.0386964	0.309019	0.971423	0.824317	1.19024	0.705825	0.809344	0.580893	0.255273	0.149683	0.0385623	0.0879668	-0.036213	0.388747
16.6	1.26703	0.0683926	0.391744	0.0520913	0.170101	0.336149	0.262034	0.228955	0.41529	0.103743	0.164092	0.417679	0.200189	0.244309	0.372822	0.323489	0.191554	0.349548	0.393503	0.0714471	0.261314	0.993313	0.917709	0.987914	0.870578	0.83085	0.595327	0.216891	0.364901	0.160883	-0.00153224	-0.0172307	0.381409
16.7	1.41498	0.120283	0.464864	0.350871	0.122066	0.271126	0.122479	0.226324	0.376124	0.0642927	0.0841997	0.503027	0.208366	0.270793	0.4658	0.431525	0.201091	0.277877	0.352292	0.10013	0.257408	1.1958	0.968416	1.38574	0.711312	0.748561	0.664011	0.240265	0.270551	0.0796674	0.0436712	0.155566	0.410921
16.8	1.24996	0.107499	0.526224	0.173183	-0.0116905	0.450274	0.231353	0.181263	0.39135	0.082672	0.0806049	0.51907	0.191105	0.280944	0.389077	0.304875	0.190712	0.29301	0.450844	0.0611379	0.205317	1.31724	0.887778	1.27556	0.607899	0.862543	0.508334	0.130779	0.119055	0.000440919	0.059102	-0.0504986	0.377094
16.9	1.18704	0.187214	0.34327	0.126676	0.287138	0.395474	0.226844	0.16009	0.27664	0.162031	0.140913	0.410107	0.20667	0.248	0.408062	0.319787	0.14134	0.353962	0.551931	0.124535	0.210303	1.30082	0.847871	1.17464	0.727897	0.813588	0.535943	0.166823	0.0645821	-0.0128188	0.0738067	-0.0178179	0.37948
17	1.29613	0.0929591	0.289068	0.0639372	0.181778	0.358605	0.264571	0.227834	0.408045	0.145687	0.14043	0.366726	0.188501	0.397863	0.315215	0.373649	0.187346	0.29322	0.448395	0.157707	0.179361	1.01859	0.750366	1.18049	0.740702	0.79661	0.355563	0.164117	0.102199	0.159225	0.040585	-0.00881592	0.364896
17.1	1.33304	0.242865	0.511805	0.0507749	0.153912	0.32777	0.263242	0.207955	0.347287	0.108075	0.140698	0.439112	0.209698	0.308536	0.292588	0.299661	0.123611	0.374349	0.567469	0.0879978	0.177318	1.07306	0.731235	1.24557	0.657289	0.816588	0.524996	0.121307	0.0411485	0.183756	0.0289665	0.0506747	0.376323
17.2	1.2324	0.105493	0.318214	0.0367354	0.0320989	0.20426	0.289011	0.184583	0.434923	0.122581	0.125514	0.465679	0.142472	0.259073	0.255657	0.41119	0.15963	0.285549	0.48302	0.0472523	0.266721	1.0827	0.809609	1.14076	0.755946	0.809004	0.469778	0.125858	0.182778	0.278231	0.047665	0.0696568	0.363564
17.3	0.864479	0.134071	0.180461	0.106933	-0.0154057	0.14527	0.270691	0.120979	0.426943	0.177457	0.0997059	0.342726	0.126786	0.26904	0.325748	0.282611	0.167148	0.357324	0.330504	0.117733	0.24413	1.20961	0.66654	1.31042	0.773872	0.932268	0.417659	0.192903	0.140844	0.155579	0.031508	0.00840504	0.341092
17.4	1.02543	0.00221344	0.42498	0.0485814	0.119677	0.188172	0.186097	0.160694	0.41529	0.171615	0.0537239	0.276116	0.17978	0.312042	0.342783	0.359727	0.197501	0.236683	0.430323	0.12166	0.252301	1.01833	0.915549	1.36502	0.666069	0.789253	0.417175	0.304849	0.0656098	0.146297	-0.0282185	-0.00392366	0.348794
17.5	0.836352	-0.051181	0.415163	0.198191	0.0822575	0.290398	0.216013	0.0972194	0.313946	0.149297	0.165808	0.219902	0.201582	0.213118	0.351365	0.270045	0.163838	0.216716	0.288701	0.0457094	0.201531	0.854154	0.670654	1.33894	0.796555	0.809344	0.316329	0.121183	0.12111	0.0249713	0.095773	0.00997052	0.313905
17.6	0.828386	-0.0175901	0.231595	0.225831	-0.0483141	0.304475	0.149738	0.218907	0.403785	0.124551	0.0932674	0.384695	0.14653	0.289711	0.213654	0.222493	0.201989	0.110892	0.310827	0.0841407	0.240946	0.869008	0.555869	1.02594	0.705703	0.853884	0.369222	0.226487	-0.0172299	0.179115	0.112112	0.0510661	0.301615
17.7	0.661578	-0.036391	0.132908	0.326302	0.00715223	0.157672	0.191613	0.0856629	0.331082	0.166692	0.154112	0.185249	0.237618	0.15332	0.318336	0.239125	0.109416	0.0481537	0.331855	0.0880679	0.180322	1.16453	0.682174	1.37063	0.726068	0.800911	0.307416	0.206435	0.0980879	0.187071	0.0276956	-0.000401194	0.301264
17.8	0.566143	0.0591175	0.157349	0.121412	0.0095408	0.223029	0.0989652	0.134261	0.283739	0.149231	0.0359105	0.211175	0.105771	0.18488	0.160338	0.141049	0.0920798	0.152507	0.272402	0.0329457	0.183026	0.790307	0.772068	1.12979	0.754848	0.768652	0.359341	0.149355	0.115766	0.0929271	0.0126279	-0.0131212	0.259607
17.9	0.46453	0.0636298	0.115113	0.0634986	0.0148486	0.0747174	0.112494	0.103084	0.236592	0.093437	0.0835022	0.0969492	0.103712	0.1177	0.182185	0.24898	0.0859643	0.20337	0.210079	0.0184288	0.185189	0.87865	0.714778	0.965731	0.595095	0.816305	0.252004	0.0723455	0.118438	0.104861	0.0529297	0.12269	0.23662
18	0.355763	0.0628778	0.098546	0.21574	0.0018445	0.122144	0.132787	0.112916	0.312037	0.154811	0.119773	0.121976	-0.0191115	0.0991516	0.169181	0.217643	0.0885452	0.0970199	0.236511	0.0651354	0.188974	0.915394	0.487266	1.27434	0.765702	0.747259	0.374259	0.0866156	-0.0270966	0.0528166	0.0376804	-0.0371914	0.238478
18.1	0.245208	0.14134	-0.0250941	-0.0461859	0.0589032	0.0866159	0.0959455	0.0729422	0.274535	0.0889736	0.0781904	0.184351	0.153858	0.132926	0.179194	0.121913	0.0840568	0.186976	0.182041	0.0360314	0.166083	0.822361	0.605033	1.39817	0.649118	0.731356	0.352657	0.0184637	0.0960324	0.0833137	0.132989	-0.0277982	0.230016
18.2	0.287316	0.0149982	0.141498	0.251278	-0.0950226	0.123652	0.0555204	0.0581515	0.240754	0.0725635	0.122831	0.209763	0.0321859	0.135879	0.109493	0.168266	0.0725553	0.0881924	0.0336633	0.0342081	0.243409	0.9266	0.784204	1.01765	0.628997	0.786876	0.21277	-0.00244928	0.0043537	0.0882862	0.0866961	0.0397159	0.217964
18.3	0.23399	-0.00530681	0.0535488	-0.00406706	-0.00134027	-0.0446026	0.0674386	0.0300366	0.241488	0.0741389	0.0211019	0.159196	0.0789411	0.123421	0.190377	0.191417	0.0843933	0.0791549	0.0219248	0.0242495	0.130153	0.947448	0.614804	0.97792	0.617533	0.719188	0.190779	0.0696391	0.00270925	-0.0333712	0.0692683	0.0197552	0.185791
18.4	0.245858	-0.091791	0.0494581	0.154317	0.130027	-0.0985647	0.031966	0.0566854	0.173827	0.0681656	0.102603	-0.0177896	0.134054	0.0133308	0.185826	0.0675301	0.0955021	-0.0482126	0.0910046	-0.0265947	0.1206	0.790307	0.636712	0.908202	0.627411	0.650538	0.16782	-0.0478429	0.112066	-0.204421	0.0783452	-0.00157528	0.161105
18.5	0.193182	0.0754117	-0.0295938	0.0744668	0.0132562	-0.107447	0.0293891	0.089975	0.123107	0.112145	0.0199215	0.00569721	0.00796049	0.141877	0.254096	0.115917	0.0393974	0.14431	0.0980139	0.0571405	0.152204	0.972726	0.613056	1.04886	0.683996	0.602206	0.235148	0.048111	0.147833	-0.00850944	0.0656375	0.117406	0.191778
18.6	0.0883173	-0.0491757	0.0201076	0.209159	-0.0069134	-0.0957157	-0.0428042	0.111536	0.135248	0.0562189	0.082912	0.0121142	0.0353959	0.08088	0.0693107	0.0774369	0.0746312	0.0758971	0.101899	0.00973264	0.176417	0.822882	0.607193	0.895039	0.603021	0.613751	0.135755	0.141112	0.0164816	0.122761	-0.105917	-0.0728075	0.156309
18.7	0.0567766	-0.0747449	0.0456743	0.00777872	-0.0488449	-0.023487	0.00680099	0.00325822	0.160462	0.0190666	0.0547969	0.0630666	0.0726425	0.0510735	0.0342002	0.152728	0.00803472	-0.0393851	0.106797	0.0478834	0.126248	0.916697	0.534167	0.909421	0.447414	0.539159	0.158133	-0.00552468	-0.0242188	-0.0681777	0.117376	0.00625235	0.136298
18.8	0.19432	0.0325456	-0.0713185	-0.101467	-0.102188	-0.0141022	0.00712306	0.0399113	0.171526	0.0669184	0.060377	0.0124993	0.0341846	-0.0146301	-0.0365409	0.148035	0.0157772	-0.0671285	0.0245427	-0.000716731	0.121742	0.766593	0.61285	0.899183	0.660094	0.449399	0.223426	0.130164	-0.0112686	0.164529	0.0264249	-0.0731989	0.13655
18.9	0.180826	-0.110843	-0.0233556	0.148613	0.0671303	-0.0866661	-0.00467426	0.0400406	0.077673	0.0560877	-0.0154906	-0.0147094	0.00281254	0.00502562	0.112354	0.0493852	0.0820931	-0.0509448	0.0728479	0.0414314	0.148599	0.585477	0.465872	0.964269	0.51156	0.454776	0.0827647	0.0414681	-0.0737581	-0.0363546	-0.0846773	-0.0121427	0.114922
19	0.232039	-0.0416552	-0.0471837	0.12887	-0.00213632	-0.0397426	-0.0417171	-0.00506414	0.0743439	0.027731	0.0369836	0.037783	-0.0161438	0.0914923	0.180364	0.0548599	0.0393413	-0.111791	0.0229382	0.0543354	0.0917004	0.677468	0.482329	0.777056	0.619607	0.466604	0.0634866	-0.130019	-0.048269	-0.19547	-0.00552608	-0.11586	0.104961
19.1	0.045721	-0.134657	-0.0371615	0.0981586	0.0387336	-0.127389	-0.00189599	0.00403444	0.106167	-0.0495933	0.045622	0.0800079	0.0109887	0.0149919	0.0985696	0.0755077	0.0642517	0.0183086	0.00663946	0.000405327	0.0934429	0.653754	0.516476	0.637866	0.575705	0.509107	0.0954551	-0.00060406	-0.0186688	0.0567943	0.0487543	-0.0516727	0.108557
19.2	0.153675	-0.0521839	-0.0278553	0.0301545	0.0244025	-0.0372288	-0.109602	0.114813	0.0760084	0.0151937	-0.0397962	0.0345744	-0.00154802	0.0370469	-0.0368011	0.0410426	0.0383314	-0.0554637	0.073608	0.00727807	0.0646632	0.69545	0.473586	0.593256	0.521925	0.379561	0.234857	-0.0483349	0.11001	-0.0734816	-0.0180523	-0.00118394	0.10056
19.3	0.0559637	-0.0261132	0.0715476	-0.0646127	0.045103	-0.0846552	-0.035597	0.0507778	0.0631324	-0.0144756	0.01579	0.00454201	0.0462367	0.0162838	0.0892068	0.0354115	0.0641957	-0.0725931	0.0218404	0.0899615	0.0807654	0.440846	0.370115	0.490143	0.563876	0.365808	0.0854771	-0.0520255	-0.00222411	0.164529	0.0498435	0.043434	0.0928917
19.4	0.0449082	-0.0662217	0.143032	0.0735893	-0.0443333	-0.142136	0.00325778	0.074667	0.0150552	0.00390366	0.0207799	0.017248	0.0254634	0.0873396	0.0824448	0.106219	0.0671692	-0.0397004	0.0590826	-0.0134804	0.0572131	0.645154	0.397269	0.606907	0.575705	0.392012	0.0427556	0.0521706	0.0378596	0.0932584	-0.032757	-0.106662	0.102474
19.5	0.0600282	-0.0411539	0.0163238	0.0485814	-0.0480487	-0.19945	-0.0037884	0.0374965	0.0332187	0.00140928	0.0555481	-0.0689986	-0.0213523	0.0442448	1.7501e-08	0.0162236	0.0620076	-0.121985	0.0439661	0.0235482	0.115313	0.451009	0.334116	0.462598	0.599485	0.321664	0.105433	0.10679	0.111449	0.249722	0.113745	-0.0915941	0.0880485
19.6	0.00816482	-0.143431	0.0372884	-0.199744	-0.0655644	-0.0382343	-0.040026	0.0101576	0.101565	-0.0111936	0.0113366	-0.062068	-0.0255918	-0.0253347	0.006632	0.0336908	0.0601562	-0.0106959	-0.00653469	-0.0158648	0.0617793	0.567757	0.343785	0.663217	0.502657	0.363318	0.114442	-0.0726925	0.0826712	0.179115	-0.0567202	-0.146975	0.0695957
19.7	-0.0303669	-0.185294	-0.0296961	0.127993	-0.132177	-0.0756056	-0.0453811	0.0766937	0.0411991	-0.0572075	0.0105855	-0.0790094	0.0257056	-0.0162911	0.0325098	0.0270689	0.0855716	-0.0914039	-0.0472394	0.0732003	0.0606978	0.392635	0.296678	0.553279	0.478145	0.355338	0.116767	0.00407059	0.0746544	0.0581204	0.0242464	-0.12995	0.0623605
19.8	-0.008581	-0.133404	0.0188805	-0.123404	0.0626187	0.0586292	-0.00451318	0.122747	0.0491302	0.0103364	0.0139122	0.0012052	0.0103831	0.0477514	-0.0256176	0.111954	0.069189	-0.000607389	-0.00830816	-0.0931482	0.119098	0.381169	0.317968	0.272948	0.479731	0.309779	0.0146619	0.082679	0.0150427	0.137347	0.0258803	-0.0970734	0.0699495
19.9	0.0987225	-0.0835187	0.0467991	-0.234843	0.0129908	0.0385192	-0.0128076	0.0281392	0.0328761	0.0415812	-0.0298165	-0.12624	-0.0277115	0.0728517	0.0481145	0.0576755	0.0546579	-0.00218374	0.0185468	-0.00275051	0.0781819	0.34703	0.253273	0.492093	0.401805	0.28018	0.118124	0.0112057	0.0207983	0.151932	0.00881553	-0.0381698	0.0674023
20	-0.0454869	-0.101818	-0.0778636	-0.154993	-0.153408	-0.00522027	-0.00338583	0.0445253	0.0648949	0.0363956	0.0798537	-0.0860683	-0.0449116	0.088078	0.126138	0.106114	0.071882	0.0400619	0.00891958	0.0738315	0.0555908	0.754866	0.252039	0.42457	0.494974	0.329588	0.15358	-0.028406	0.136116	0.102209	-0.0696095	-0.114294	0.0799613
20.1	0.0327145	-0.151954	0.00394952	-0.214661	-0.0103635	-0.108452	-0.0724385	0.104076	0.0210771	0.00974563	0.0184191	0.0444568	-0.0646553	-0.00909328	0.0712613	0.064141	-0.00789901	-0.103489	-0.0562756	0.0163249	0.0531874	0.446839	0.195264	0.501357	0.322294	0.253467	0.0500211	-0.0189337	0.0826711	0.0117117	-0.0265846	-0.150889	0.0408528
20.2	0.0468591	-0.217632	-0.0364457	0.0354193	-0.00850564	-0.086331	-0.0465086	0.00144716	0.0326313	0.0329167	-0.0164028	0.0246919	-0.0632623	0.0677763	0.0620286	0.034525	-0.0468358	-0.0108011	0.0879644	0.000545572	0.120961	0.435373	0.357361	0.280017	0.320343	0.301856	-0.0347439	0.0468808	0.0756822	0.0962419	-0.0305785	0.0113404	0.058588
20.3	0.0653933	0.0160008	0.0336068	-0.14885	0.114104	0.0725388	-0.0624531	0.0565991	0.0181396	0.0732855	0.0536702	-0.0909453	-0.0117832	0.0259732	-0.03368	0.0178921	0.0733969	-0.093926	0.0517355	0.0177275	0.0480204	0.270415	0.0893244	0.330233	0.279003	0.234451	0.105724	0.0214161	0.08041	0.0634243	0.0950469	-0.00862027	0.0580398
20.4	0.0492978	-0.04341	-0.0656939	0.167918	-0.0159366	-0.0727566	-0.0649092	0.0570735	0.0211261	0.0549718	0.0782976	-0.17886	-0.0179608	0.00696352	-0.0711313	0.0613254	0.016675	-0.105276	-0.00788588	0.0812653	0.0351026	0.239143	0.17531	0.333889	0.301807	0.264956	0.0713334	0.0333489	0.10816	0.0611039	0.0442158	-0.108815	0.0472078
20.5	0.0769366	-0.0446635	0.0881148	0.0200635	0.0106022	-0.167274	-0.08182	0.060782	0.0363522	0.00331288	-0.00502802	-0.0252335	-0.0432763	-0.0090933	-0.00416122	0.0414076	0.0355823	0.00822001	0.0600961	0.0675198	0.0242878	0.183896	0.181173	0.407019	0.369245	0.141296	0.0466305	0.0343331	0.0728043	-0.0144763	0.00282479	-0.0154695	0.0488126
20.6	0.0983973	-0.0953005	0.0185736	-0.0453084	-0.200648	-0.160068	-0.0495283	-0.00756523	0.0637689	-0.0239279	0.0466951	-7.834e-05	-0.0226242	-0.052096	0.179584	-0.0538014	0.00915692	-0.0956076	0.0166889	0.0316133	0.0293948	0.236276	0.113084	0.329745	0.512413	0.179328	0.147767	0.00690008	-0.00612977	-0.0403325	0.0465758	0.0326709	0.0389255
20.7	-0.0158972	-0.130145	-0.095658	-0.0856721	0.0551878	-0.0338771	-0.0471125	0.0607388	-0.00193332	0.0128963	0.0246967	-0.0138111	-0.00693813	-0.00687856	-0.0592978	0.110025	0.000292274	-0.0816307	-0.00619695	0.0863146	0.0573933	0.246961	0.0849017	0.20128	0.586436	0.176272	0.0568991	-0.0389855	0.141461	0.128065	-0.044557	-0.0369957	0.0413823
20.8	-0.00711782	-0.127387	0.044038	-0.0461859	-0.00505569	-0.105771	-0.0228736	0.0306833	-0.0168657	-0.00673008	0.0334424	-0.0841431	-0.0862159	-0.0194287	0.109883	0.0458396	0.00803471	-0.0182623	0.086191	0.0443068	0.10612	0.195623	0.265307	0.328039	0.34205	0.18544	-0.00384105	-0.0744146	0.114121	0.0302752	0.068542	-0.134646	0.0399687
20.9	-0.0640211	0.017505	0.0298229	-0.222119	0.218402	0.0140519	-0.0120023	0.0198599	0.00100419	-0.0207115	0.0167559	-0.0398647	-0.0531482	0.05781	0.0304291	0.0427632	-0.0183906	-0.055779	-0.0306028	0.0346288	0.0235668	0.212562	0.136946	0.182998	0.324124	0.159236	0.0136932	0.0231385	0.0610876	-0.0104984	0.0983146	-0.0784826	0.0347837
21	-0.0789786	-0.0895349	0.00824476	-0.0422371	-0.00850578	-0.179843	-0.10006	0.0263281	-0.027098	-0.0102747	-0.0115739	-0.0851698	-0.0322537	0.0267114	-0.0570872	0.0255046	-0.0291066	-0.0628198	0.043375	0.0238989	0.0174383	0.157836	0.111335	0.206399	0.279003	0.11662	0.0294837	-0.0731845	0.174555	0.0408827	-0.0581725	-0.0524555	0.00903942
21.1	0.0966088	-0.126886	0.052526	0.137645	-0.0294715	0.023269	-0.0594333	-0.00191632	-0.024699	-0.0955415	0.0067224	-0.00611048	-0.0444876	0.018314	0.0537061	-0.0125581	0.00781033	-0.0620842	-0.0102505	0.0177976	0.0274121	0.113535	0.0601139	0.251984	0.186687	0.128336	0.0373305	-0.0776131	0.0376541	-0.0118244	0.0191633	-0.184939	0.0165249
21.2	-0.0580056	-0.155965	0.0488445	-0.165961	-0.0246944	-0.0127616	-0.0534742	0.0492686	-0.0638658	0.0448632	-0.0277239	-0.115202	-0.0925146	-0.0125077	0.0353707	0.0243054	0.0203217	-0.167488	-0.068014	0.0577718	0.0236869	0.196405	0.148774	0.178122	0.313026	0.162066	0.0568023	-0.0479659	0.133649	-0.000885087	0.0276957	-0.0602832	0.0123019
21.3	-0.0557295	-0.0792571	-0.043093	-0.0808461	0.0488183	-0.0407481	-0.138673	-0.000363983	-0.0185303	0.0261557	-0.0460201	-0.0659183	-0.0576299	-0.0530188	0.0921976	0.00256275	-0.0186712	-0.0638707	-0.0126151	0.0187794	0.0614789	0.0444763	0.229617	0.196161	0.179736	0.0978307	0.0134994	0.00800717	0.0355984	0.0478442	0.0549267	-0.128776	0.00793528
21.4	0.106201	0.0227691	-0.112123	-0.159819	0.0289142	-0.0513059	-0.0352749	-0.00648716	-0.0263636	-0.0165105	-0.0543903	-0.0446133	-0.0476369	0.0493201	0.0310793	0.0336908	-0.0531194	0.0329159	-0.0631159	-0.00576608	0.0465784	-0.0284911	0.0254522	0.285136	0.308636	0.152558	-0.0351315	0.0875997	-0.0248354	0.051822	-0.104102	-0.109206	0.00888692
21.5	0.031739	-0.0724887	-0.103737	-0.0128419	0.0472261	-0.10929	-0.0520247	0.0425417	-0.0201459	-0.0292448	-0.0387231	-0.0283139	-0.103355	-0.0177677	0.0178153	-0.00040926	-0.0581689	-0.00344481	0.00148804	0.0272652	0.0292746	0.114577	0.0703993	0.10743	0.266442	0.170046	0.0262868	-0.0261918	0.0617042	0.121435	0.00427701	-0.0303421	0.0135456
21.6	-0.00321589	-0.0393992	0.0247096	0.0305931	-0.0801609	-0.142304	-0.0614062	0.0034738	0.0255323	-0.049462	0.00119594	-0.0650199	-0.0407327	0.0087168	-0.023537	0.0279552	-0.00700128	-0.0509448	0.0214182	0.0243898	0.0481406	0.173733	0.14394	0.0640398	0.303636	0.0595725	0.0401399	0.00874537	0.103227	0.016684	0.00482174	-0.081418	0.0153144
21.7	-0.0484134	-0.0734915	0.0358567	-0.0729488	0.0756227	-0.151354	-0.0788808	0.0629811	0.0154468	-0.00128196	0.0113367	-0.145876	0.0251605	-0.0399149	-0.0579974	0.0992317	-0.0172685	-0.0513652	0.0586603	0.00426246	0.0203824	0.198229	0.0670052	0.157159	0.215101	0.118431	-0.000353625	0.00210238	0.136116	0.0969049	-0.0520002	-0.0882673	0.016268
21.8	0.0884798	-0.180531	-0.00515221	-0.0532057	0.0599648	-0.113815	-0.0395831	0.0260262	-0.0664606	0.0731541	0.00108865	-0.0375545	-0.00239591	0.0550415	0.023407	0.0464653	0.0379386	-0.0627147	-0.0648049	-0.070426	0.0176186	0.113013	0.102284	0.147652	0.214613	0.0975478	0.0266743	-0.0434142	0.0220316	0.0378993	0.00790781	-0.0573477	0.0125438
21.9	0.0453959	-0.163485	0.0652071	-0.0382886	0.0647418	-0.197942	-0.086088	-0.00545223	-0.0151522	-0.0142131	-0.00873012	-0.138946	-0.0274086	-0.000880377	0.00234076	0.0141902	-0.0187833	-0.0639759	0.0432906	0.0098729	0.0140738	0.0324888	0.0416002	0.141314	0.0560796	0.0972648	0.0613554	-0.00146518	0.028815	-0.043316	-0.00788607	-0.0608702	-0.00546414
22	0.119695	-0.127889	0.0673547	-0.0378498	0.037672	-0.106273	-0.0653521	0.0396094	-0.0298887	0.0132246	-0.0268118	-0.0827312	-0.0579328	0.016007	0.0141742	0.0310837	0.0264933	-0.0729084	-0.0626093	0.0290184	-0.0251602	0.118225	0.0375889	-0.0290788	0.108152	0.072363	0.0151463	0.00530087	0.0503986	0.0438662	0.0540189	-0.126427	0.00151501
22.1	0.0203585	0.0235211	-0.0431953	-0.12472	0.0904844	-0.0501328	-0.0433277	-0.0532737	-0.021223	-0.013688	-0.0198904	-0.156914	-0.0460622	0.0196059	0.0840052	0.0187785	-0.0324168	-0.106642	-0.0404834	0.00517416	0.0214038	-0.0370909	0.0878844	0.0391757	0.083762	0.0477441	0.00952759	0.0381466	-0.0731415	0.0319326	-0.0547233	-0.0542166	-0.0109261
22.2	0.162129	-0.0406526	0.0438334	-0.175175	-0.147304	-0.0752704	-0.0544003	-0.00493482	-0.037771	-0.00856805	-0.0314261	0.0493338	-0.0622933	0.0512581	-0.0210664	0.0435454	0.0585291	-0.0774272	0.0566336	-0.0463013	0.0202622	0.138291	0.127586	0.1301	0.231564	0.0889453	-0.00616605	0.0327337	0.0662265	-0.0764651	0.00445865	-0.0886586	0.010986
22.3	0.0164564	-0.0226037	-0.0115949	0.0920163	-0.0119558	-0.138952	-0.0834306	0.0100283	-0.000758379	-0.0490025	0.0246967	-0.189256	0.022314	-0.0569868	0.0486346	0.0141901	0.0230147	-0.105171	-0.0101661	-0.0810858	0.0347421	0.0965958	0.0701936	0.132294	0.191321	0.0855497	-0.0596406	-0.0380014	0.0569765	-0.0446419	0.0458497	-0.0330819	0.000892015
22.4	0.0169442	-0.11736	-0.000345686	-0.108925	-0.128727	-0.0229842	-0.0795653	0.0208949	-0.0247969	-0.0655438	-0.0327137	-0.160251	-0.0516341	0.0108393	0.0440833	0.0629418	0.0858521	-0.0453751	0.0111997	-0.0302415	0.0132326	-0.0310971	0.0360462	0.092073	0.0462016	0.190251	-0.0310627	-0.0968038	-0.0168187	-0.0104984	-0.0739665	-0.148736	-0.0202152
22.5	0.0411687	-0.0519332	0.0484355	-0.00582194	0.0209525	-0.0320338	-0.114998	0.018135	-0.0345887	0.0294377	-0.02708	-0.052314	-0.15968	0.0289262	0.0847855	-0.0160515	-0.0026252	-0.0268795	0.0677809	-0.0292597	0.0138936	-0.0243217	0.190841	0.222732	0.280466	0.0301996	0.0789865	-0.0901609	0.0925379	0.0955788	-0.108641	-0.124666	0.0138689
22.6	0.0558011	0.0327963	-0.00249323	0.0143597	-0.0867956	0.0358379	-0.138834	0.0155478	-0.00722089	-0.0365309	-0.0205879	-0.141512	-0.0113594	0.0376929	0.0374513	0.0177357	0.0400146	0.0168373	-0.0756145	0.0354704	0.0661053	0.0663665	0.111335	-0.0524805	0.254857	0.146389	-0.0124629	-0.000603993	0.0982935	0.04917	-0.0436493	-0.12858	0.0116667
22.7	0.0712463	-0.107584	-0.0245828	0.035858	0.0464298	-0.16828	-0.115964	0.00683729	-0.0563751	-0.0980358	-0.0389378	-0.112635	-0.032496	-0.0198901	-0.00182062	-0.0134445	0.00248037	-0.0103807	0.0591671	-0.012709	0.0126318	-0.0172855	0.0750277	0.156183	0.177175	0.0627984	-0.0430752	0.0083763	0.0242928	0.0438663	0.0643667	-0.079461	-0.00331935
22.8	0.0972592	-0.133654	-0.0752047	0.0415617	-0.040087	-0.0640423	-0.0424821	0.0467675	-0.00927712	-0.0568137	0.00720531	-0.0796511	-0.100206	0.0849404	0.114694	-0.021422	0.0469153	-0.0587215	-0.0234246	0.0380652	0.0358236	-0.0097281	0.0777019	0.0949982	0.08864	0.11928	-0.00287236	-0.0922523	0.0378596	-0.0290619	0.0516589	-0.0303421	0.00356651
22.9	0.0970966	-0.0877801	-0.0548537	-0.12823	0.200356	-0.162917	-0.145075	0.0159358	-0.0486397	0.00501954	-0.0268654	-0.0407631	-0.0226241	-0.0161989	0.10156	-0.0298689	0.0131403	0.0275564	-0.027816	-0.0435662	0.0803448	-0.0297942	0.103621	0.1184	0.234003	0.175253	-0.0455939	0.00554688	0.0323095	-0.00453151	-0.0774157	-0.0673281	0.0046963
23	-0.00793075	-0.111344	-0.0175264	0.0345418	-0.0767108	-0.116999	-0.0665198	0.00114528	-0.0632293	-0.0306888	0.0141804	-0.0380678	-0.048606	-0.00309512	0.0547465	-0.03623	-0.0208592	0.00580301	0.0720879	-0.0459506	-0.0576048	-0.022758	0.129129	0.051364	0.220589	0.194778	0.0196026	-0.0179495	-0.0106519	0.0826508	-0.0685203	-0.0724162	-0.0016575
23.1	-0.0464625	-0.181785	-0.000959275	-0.0308301	-0.132708	-0.102252	-0.0653521	0.0358579	0.0112365	0.0390868	-0.0770862	-0.0389663	-0.0380678	-0.0409301	-0.0693109	0.0551206	0.0523014	-0.00953996	-0.0745166	0.0173067	0.0271717	-0.0469936	-0.0441798	0.0438073	0.0862009	0.175253	0.067071	0.047742	0.106927	0.169501	-0.0452832	-0.0600874	-0.00533519
23.2	0.182452	-0.0421567	0.0723657	0.0213797	0.0639456	-0.0499652	-0.100261	0.0103301	-0.0850647	0.0464386	-0.0307285	0.0175047	-0.0784033	-0.0348396	-0.0635891	0.0273817	-0.00778685	-0.0711219	0.030032	-0.0310129	0.0233866	0.129171	0.107118	0.106211	0.0721768	0.122506	0.0799552	-0.103078	-0.0100354	-0.00850935	-0.148761	-0.145214	0.00318212
23.3	0.094983	-0.0366416	0.118795	-0.143147	0.109062	0.010365	-0.0721969	0.0503897	-0.0828127	-0.0593737	0.0965939	-0.0371695	-0.0840963	0.0391694	-0.0520156	0.0323873	0.0580241	-0.0209946	-0.0181888	-0.0376753	0.0512047	-0.0660172	-0.0458254	0.0123614	0.16059	0.10117	0.0119494	-0.0945896	0.155644	0.0229823	-0.10265	-0.157151	0.000472681
23.4	0.114818	0.0240225	-0.00147059	-0.10366	-0.110946	-0.0861634	-0.0846788	0.033788	-0.0803647	0.00620101	-0.0153833	0.025462	-0.0597496	-0.0938067	0.0942784	0.0681559	0.05045	-0.0497889	0.0182934	0.0722185	-0.0499143	-0.0152006	0.0532228	-0.0427298	0.270832	0.151596	0.00943074	-0.0477198	0.186272	0.0561315	-0.0213201	-0.113316	0.00809249
23.5	0.117744	-0.0509304	-0.0606829	-0.14885	0.0291796	0.0477364	-0.0792432	6.72783e-05	-0.0657751	0.0196573	-0.0433374	-0.0828596	-0.0060903	-0.0257961	-0.0358907	-0.0737192	0.0737335	-0.132178	-0.11235	0.0446574	0.0427331	-0.0368302	0.0187667	0.0762281	0.154249	0.181252	-0.0175003	-0.083641	0.0565653	-0.0310508	-0.0779604	-0.172611	-0.0148352
23.6	0.123597	-0.0845214	-0.0610919	-0.105854	0.047226	-0.0910234	-0.0481997	0.0519421	-0.0151032	0.00718567	-0.0799835	-0.0193298	-0.0622933	0.0328019	0.124707	0.0107488	0.00551004	-0.0631351	0.00385261	0.00875083	0.025129	0.122656	0.0528113	0.138876	0.130712	0.061044	0.00536198	-0.0845021	0.035804	0.0249712	-0.0792311	-0.11586	0.00323625
23.7	0.0606785	-0.0978073	-0.0270371	0.137206	-0.0538873	-0.105603	-0.0922887	0.0640592	-0.0608793	0.002919	-0.00883747	-0.0294688	-0.0469102	0.00530242	-0.0404422	-0.0115153	0.0592584	-0.0733287	0.00368368	-0.0115167	-0.0167486	0.0715784	0.0532227	0.0264998	0.19315	0.135014	0.0598054	-0.0587914	0.0658153	0.0650817	-0.119533	-0.160478	-0.000368702
23.8	0.0982347	-0.196324	-0.0207989	0.103424	0.105877	-0.0926992	-0.0219878	-0.0265385	-0.0526053	0.0215609	-0.0143639	-0.0865816	-0.0621117	0.0662075	0.056567	-0.00411128	-0.00335456	-0.0761661	0.0302009	0.0823173	0.0299956	-0.0782653	0.05024	0.168859	0.151688	0.10383	0.0769521	0.0354401	0.08596	0.183093	-0.0240431	-0.0759386	0.0192049
23.9	0.0855534	-0.156717	-0.00658388	0.138961	-0.0369024	-0.0236545	-0.125909	0.0789791	0.0183354	-0.0100121	-0.0191928	-0.0403781	-0.0277115	-0.0937144	0.0312093	0.0192999	-0.0157537	-0.0398054	0.0228537	-0.0427948	-0.000706625	0.0866931	0.0365604	-0.0251786	0.189248	-0.0196606	0.0267712	-0.00860019	0.00250374	-0.0758021	0.0249726	-0.215859	-0.0069686
24	0.0458836	-0.0759983	0.0592757	0.0718343	0.15232	-0.0204704	-0.124178	0.0386608	-0.0687127	-0.0182828	-0.014042	-0.117769	-0.0533299	0.0435988	-0.0702211	0.0689901	0.0379386	-0.101492	0.019898	-0.0767377	0.039729	0.113795	-0.0145579	0.0913416	0.314978	0.16133	0.011562	-0.0618668	-0.00612971	0.0882862	-0.10265	-0.198834	0.00731719
24.1	0.00995317	-0.137916	0.0528329	-0.0632965	0.0204217	-0.0895151	-0.0889065	0.0462932	-0.0678804	-0.00462958	-0.0349136	-0.0718221	-0.0313453	-0.0170295	-0.0195058	-0.01845	0.0623442	-0.146786	-0.0694497	-0.0801741	-0.0280442	0.0356159	0.0898386	0.0401508	0.26071	0.16133	-0.0169191	-0.0450134	0.120083	0.119446	-0.133693	-0.118013	-0.00825882
24.2	-0.00744299	-0.0963032	-0.0284689	-0.143586	0.0647417	-0.104933	-0.102435	0.0387901	-0.010599	0.0159158	0.0490023	-0.165769	-0.0982076	0.0355704	0.0114434	0.07191	0.00147053	-0.0833121	-0.0252825	0.0145015	0.019361	0.005126	0.102901	-0.0490677	0.045348	0.104622	0.0301618	0.0505714	0.143722	0.0557998	0.00899713	-0.0731988	-0.00370781
24.3	-0.000939729	-0.0897856	-0.0566945	-0.187459	-0.0231021	0.0830966	-0.0922887	0.0130467	-0.0233282	-0.0339708	-0.0144176	-0.15178	-0.0473341	-0.0592016	0.00364108	-0.00729187	0.0560605	-0.134175	0.0368724	-0.0187401	-0.000886796	-0.134554	0.182613	0.134732	0.0799816	0.0989627	0.0416899	-0.041938	0.0253206	0.0534795	-0.164373	-0.120165	-0.0185291
24.4	0.092707	-0.115355	-0.0590466	0.105178	-0.0422102	-0.0367261	-0.052387	0.06794	0.00433333	-0.0175608	-0.0424253	0.0443285	-0.0747695	-0.062616	0.0226269	0.0470388	0.034965	0.0124236	0.048442	0.00994302	0.0594361	-0.0344849	0.0890158	-0.0283476	0.212053	0.0913223	0.00361824	-0.0803194	0.135499	0.223866	-0.0273108	-0.141887	0.0152903
24.5	0.0665314	-0.155213	0.0787063	0.0999135	0.276788	-0.00522022	-0.107267	-0.0343866	-0.0672439	-0.0348898	-0.012164	-0.0261319	-0.120434	0.0685145	-0.00442134	-0.0153215	-0.0109287	-0.0474769	-0.0473239	-0.0220362	-0.00172804	-0.0271881	0.119152	0.237358	0.0748597	0.0817578	-0.0430752	-0.157944	-0.0492967	0.0806618	-0.101197	-0.0281896	0.00203639
24.6	0.114818	-0.0499277	0.0145853	0.0398067	0.0883614	-0.137779	-0.0640234	-0.0123517	-0.0519199	-0.00554861	0.0121416	0.0398365	0.0407255	0.0308641	-0.0257477	-0.0449896	0.000292336	-0.105696	-0.0507019	-0.0219662	0.00920707	0.11588	0.232394	0.074278	-0.024163	0.0373873	0.00729952	-0.1203	0.0421763	-0.0247524	-0.0654341	-0.150889	-0.00175429
24.7	0.0715714	-0.0439115	-0.0285712	-0.15587	0.0644764	-0.0880068	-0.0482801	-0.0514195	-0.00668233	-0.0482805	-0.00867648	0.206041	-0.0214129	-0.0257037	0.0165149	-0.0230383	0.0330575	-0.0880411	0.0128887	0.0485145	-0.0246795	0.296995	0.126043	0.0313752	0.0841278	0.151936	-0.0842467	-0.0587913	0.0353929	-0.121216	-0.0801388	-0.0595004	0.00351458
24.8	-0.0451618	-0.111344	0.142418	-0.00889319	-0.00452489	-0.0771139	-0.076626	0.028096	-0.0420304	0.00994252	-0.0656577	0.133784	-0.0226847	0.00788627	-0.0608582	-0.0125581	-0.0292189	-0.0922447	-0.0148108	0.018569	-0.0058136	0.0210224	0.0400575	0.0343004	0.0441285	0.0493288	0.0407212	-0.0510413	0.130772	-0.0940341	-0.0547233	-0.119187	-0.00898438
24.9	0.0249107	0.207018	0.011824	-0.0510119	0.0793382	-0.0497976	-0.0195317	0.0349955	-0.0650408	0.035411	-0.0532636	0.0796228	-0.0384917	-0.0354855	0.152536	0.00219771	-0.0265818	-0.0743796	-0.00746368	-0.0521221	0.0303562	-0.0436059	0.0625824	0.0542892	0.137663	0.0141832	-0.0189535	-0.0744147	0.0631431	-0.0459679	-0.0227724	-0.0522598	0.00809147
25	0.0110913	-0.202842	0.100694	-0.0567155	0.0461644	-0.097224	-0.0492868	-0.00346866	-0.06837	0.00666049	-0.0496686	0.114404	-0.0751934	-0.0328093	0.113654	-0.0259582	0.00365854	-0.068915	-0.0186955	0.0159041	0.0495825	-0.0694051	0.0112584	0.0116301	0.145834	-0.0159818	0.0179557	-0.0542398	0.0392984	-0.0893932	-0.14041	-0.149715	-0.0181407
25.1	0.103275	-0.151703	0.0436289	-0.0545219	-0.0162019	-0.147667	-0.109079	-0.0324462	0.0314563	-0.0523501	-0.013881	0.0910453	-0.0171129	-0.0544952	0.0361508	0.0380184	0.0704233	-0.0932955	-0.0451282	0.0137301	0.100112	0.0817418	0.0299778	0.0718403	0.185833	0.0827764	-0.0384252	-0.0316045	0.071571	-0.0857469	-0.114631	-0.0557823	-0.00195286
25.2	0.0429571	-0.169251	0.0515034	-0.0817236	-0.122092	-0.0730919	-0.0681706	0.00653549	-0.0528501	-0.0089619	-0.0269728	0.0626815	-0.0584778	-0.0149069	-0.0495449	0.011583	-0.0114897	-0.114523	-0.054671	0.00601579	0.0209232	0.16383	0.137357	0.00724231	0.0643721	0.133089	0.0325836	0.0005032	0.153177	0.139667	-0.108096	-0.0855276	-0.00207279
25.3	-0.0646715	-0.119115	0.000165662	0.0200636	-0.0642374	-0.0600203	-0.0599164	-0.00467605	-0.0120188	-0.0227464	-0.00835456	-0.0340892	-0.071075	0.053196	0.0723017	-0.0133403	0.000965537	-0.078478	-0.0987537	-0.0352207	0.0296352	-0.00269203	0.228177	-0.0756383	0.103884	0.0477441	0.0220244	-0.00232629	0.0405318	0.196684	-0.0928466	-0.140713	-0.00767366
25.4	0.0564515	-0.194569	-0.00310682	-0.191846	-0.0565412	-0.113312	-0.0992141	0.00541427	-0.0659221	-0.00305427	0.0462659	-0.0591162	-0.0381284	-0.00281827	0.146034	-0.0265839	0.0111766	-0.065447	-0.0773035	-0.0156545	-0.0130235	0.0590698	0.112878	0.0662337	0.197297	0.0774566	-0.0518908	-0.0109375	-0.051969	0.118783	0.0102679	-0.163609	-0.0123975
25.5	0.0634424	-0.0604562	-0.0682505	-0.180878	0.0275872	-0.0809683	-0.0739283	0.0298209	-0.0559835	-0.0381719	-0.0274556	-0.0218967	-0.0741638	-0.0851323	0.0397919	0.0112181	0.0575192	-0.105906	-0.056191	0.00889107	0.0203824	0.0989412	0.059394	0.0550205	0.074128	0.0727026	-0.0729124	-0.0488269	0.130566	-0.0283988	-0.0859481	-0.118991	-0.0167204
25.6	0.0312513	-0.055944	-0.0436043	-0.0334625	-0.167474	-0.0462784	-0.078921	-0.0140765	0.0429126	-0.0316734	-0.014954	-0.0995443	-0.0256523	0.00216489	0.0127439	-0.0317459	-0.0281528	0.00149439	-0.0159086	0.0187093	0.0294549	-0.0417817	0.0387204	0.0240621	0.207296	0.0498948	0.0540899	-0.0867164	0.0259372	0.0448607	0.00173547	-0.0499114	-0.00876479
25.7	0.0762862	-0.014582	0.0535488	-0.102783	-0.0130174	-0.0392398	-0.0763442	0.0522008	-0.0398762	-0.0131629	-0.0385085	-0.112379	0.00117739	-0.0251501	-0.0546165	0.0456309	0.0238563	-0.0808951	-0.0599913	-0.0371844	0.0162367	0.0559426	0.14106	0.16569	0.0843717	0.0973214	0.112989	-0.0523945	0.111449	0.103203	-0.142952	-0.0260369	0.00662038
25.8	0.0478347	-0.186798	-0.0570013	0.170112	0.0169717	-0.144315	-0.1214	0.0340899	-0.0868273	-0.02209	-0.0131834	-0.130218	-0.0315875	0.00493331	0.114694	0.040104	0.0324964	-0.127239	0.00486599	0.0984472	-0.001788	0.161745	-0.0415056	0.0698903	0.0581527	0.0254457	0.059321	-0.0359102	-0.0577246	0.0461867	-0.0768711	0.00331692	-0.00455787
25.9	0.0341778	-0.0484236	0.0060971	-0.0189842	-0.1205	-0.071416	-0.0750557	0.00769972	0.0382125	-0.00055988	-0.04822	-0.0715655	-0.0367354	-0.0872548	0.103381	0.0509494	-0.0548587	-0.0921396	-0.0338964	-0.0205635	0.0217643	-0.0120736	0.0400575	-0.0146967	0.0614453	0.102868	0.02929	-0.152039	0.0775322	0.131711	0.0349573	-0.19629	-0.0129728
26	0.0369417	-0.0837694	-0.0322528	0.085874	0.153382	-0.125881	-0.0962749	0.0606095	-0.0984304	-0.0155259	-0.0165638	-0.0775975	0.0105648	-0.0325326	0.0884265	-0.0194928	0.0493279	-0.0952922	0.0202358	0.0353301	-0.0249799	-0.072011	0.0348119	0.169347	0.0690061	0.104113	-0.00781294	-0.106891	0.179078	0.108507	-0.0641634	-0.12447	0.00348788
26.1	0.0479971	-0.211866	-0.0903401	-0.0729488	-0.0199174	-0.037564	-0.121762	-0.00997998	-0.0406595	0.0285844	-0.057234	-0.100443	-0.0521792	-0.0662149	0.0275683	0.0191957	0.0220609	-0.0606131	-0.0825394	-0.0233687	0.0238672	0.0827841	0.010847	0.179829	0.154858	0.0686844	-0.0451096	-0.0386165	0.08041	-0.0592275	0.00645555	-0.186114	-0.0194861
26.2	0.0364538	-0.219136	0.0487422	-0.11419	0.0689879	-0.141299	-0.0716332	0.000757251	-0.0216636	0.00593848	-0.0675893	-0.0127843	0.039817	-0.0149069	0.106242	0.0247225	0.00421964	-0.0486329	-0.0724899	-0.0601169	0.00379964	0.15497	-0.0204206	0.00992368	0.0299825	0.0168999	0.0881896	-0.0399697	0.126249	0.00276125	-0.0215016	-0.0782869	-0.00737389
26.3	-0.0170352	-0.0321296	0.0384133	0.0481427	0.0156446	-0.177162	-0.0601177	-0.00558166	-0.0805116	0.00318163	-0.0706477	-0.132657	-0.0650793	-0.0271803	0.0183355	-0.0239248	0.0238002	-0.146996	-0.0243535	-0.0495272	0.0160564	-0.0566358	-0.0495282	0.0701341	-0.0107485	0.0289546	-0.0252503	-0.108614	0.00394263	0.16022	0.0881484	-0.0673281	-0.0223761
26.4	-0.0560547	-0.0970553	0.01796	-0.0404823	0.100304	-0.101916	-0.0848801	0.0234821	-0.143668	-0.0190705	-0.0859928	-0.123288	-0.0661694	-0.0430525	-0.0404421	0.0391656	-0.0284894	-0.0424327	0.00224802	-0.038096	0.0589555	0.11145	0.0765705	-0.0334666	0.0731525	0.0149191	-0.0178879	0.0144042	0.0635543	-0.0950287	0.0968623	0.045978	-0.0130771
26.5	0.058565	-0.147191	-0.0286735	-0.0887432	0.0857075	-0.0637071	-0.109361	0.00744096	-0.0340501	-0.04874	-0.0615263	-0.087095	0.0207394	-0.052096	0.0328999	0.0220634	0.0244735	-0.129971	-0.0680985	0.0515302	0.0813061	0.0804388	0.0289492	0.0296688	0.127908	0.197212	0.0753053	-0.0923753	0.160372	0.0276232	0.0471205	-0.0299508	0.0036795
26.6	0.000848716	-0.0303748	0.0656162	-0.154115	-0.0650336	-0.018627	-0.0858061	0.00627677	-0.0591168	-0.0258971	-0.0276703	-0.0820896	0.00668867	0.00668662	0.112354	0.0358807	-0.0178296	-0.165281	-0.0652272	0.000405327	0.0340211	-0.0222368	0.0109498	0.0591645	0.0829084	0.109885	-0.0122691	-0.0368942	0.0300484	0.0819878	0.0567421	-0.0563693	-0.00701167
26.7	0.0201958	-0.100063	0.00752882	0.129748	0.132681	0.0145547	-0.0628154	-0.0337829	-0.036596	-0.0490681	-0.0577169	0.0536975	-0.0772526	-0.0290258	0.0221066	-0.0356565	0.0670571	-0.0900378	-0.016162	0.00580539	0.0431537	0.0697543	0.0800676	0.122544	0.115347	0.0843612	-0.0404596	-0.028283	0.0565653	0.103866	0.0311449	0.0132974	0.0161424
26.8	-0.0521527	-0.0444128	-0.0154811	-0.185265	-0.0191214	0.0145547	-0.0658755	-0.0226145	-0.106166	-0.0245843	0.00200084	-0.0643783	-0.100993	-0.00364875	0.010013	0.0133037	-0.0420107	-0.0592469	-0.0727433	0.00917162	-0.0218556	0.0262344	0.133552	0.044051	-0.00538286	0.0135607	-0.044044	-0.118209	0.0849322	0.201656	-0.0402002	-0.0630228	-0.0193243
26.9	-0.0659722	-0.0815133	0.00619934	-0.10717	0.1149	-0.0987322	-0.109924	-0.0491771	-0.0166698	0.00423183	-0.0594338	-0.0423032	-0.0780399	0.0587328	-0.0196359	-0.00922109	0.0195924	-0.0733288	-0.00400121	-0.0148831	-0.00208842	-0.140809	0.116992	0.0867101	0.113396	0.0594028	-0.0558626	-0.0405847	-0.101919	0.269943	-0.0634372	-0.093551	-0.0149424
27	0.115631	-0.107584	0.0506852	0.0349806	0.0212178	-0.00723129	-0.120675	0.027751	-0.0726783	-0.0595706	-0.0201585	0.0199433	-0.103537	-0.0278262	0.0387516	-0.000305076	0.0396217	-0.0595621	-0.0722365	0.00664688	0.0361842	0.0710573	-0.0235062	0.0316189	-0.0270897	0.188157	-0.0705875	-0.0200407	0.109394	0.105192	-0.0449201	0.012906	0.00225716
27.1	0.0614914	-0.0504291	0.0237892	0.118341	-0.0379639	-0.118842	-0.0750557	-0.0163188	-0.122763	0.00344414	-0.0321236	-0.102881	-0.0493932	-0.0269034	0.0654096	0.0456831	0.0151601	-0.0874106	-0.0024811	0.0280366	-0.0107403	0.0100774	0.0149611	0.0618459	0.0283971	0.169254	0.0545742	-0.00810803	0.123166	0.0843081	0.0104494	0.0242562	0.00628843
27.2	0.0824643	-0.0684778	-0.0447293	-0.154554	-0.0804262	-0.103592	-0.0805719	0.0225334	-0.0187261	0.0503114	-0.0416742	0.00659553	-0.023351	-0.00447932	0.023147	-0.00259917	-0.0391493	-0.0766915	0.0351834	0.0114158	-0.0452879	0.167218	0.0233952	-0.0636937	0.175346	0.119393	-0.0674875	-0.109475	0.0691044	-0.0492828	0.042582	-0.0512813	-0.00927626
27.3	0.026699	-0.0922924	0.058253	-0.0703163	0.0424491	-0.0628692	0.00301617	-0.0476248	-0.0568157	-0.0331832	-0.0775155	-0.102753	-0.0532694	-0.0544952	0.00871265	-0.0537493	-0.00167131	-0.0553585	-0.0520531	-0.0338883	-0.0135643	0.0812205	0.0665937	0.00748615	-0.0105046	0.0556674	0.0228963	-0.127927	0.0448486	0.0740319	0.0273326	-0.0655668	-0.0170691
27.4	0.046859	0.00446961	-0.000447927	0.00777884	0.05333	-0.16342	0.0758537	-0.0346022	-0.0479054	-0.0363339	-0.0475761	-0.105833	-0.0369171	-0.025796	0.000910318	0.0501152	0.0262689	-0.0320289	-0.0617648	0.0121872	0.0706715	0.148194	-0.0120895	-0.097821	0.111444	0.130373	-0.00800664	-0.0820418	-0.0133242	0.230827	-0.0539971	-0.00646764	0.00321594
27.5	-0.0459747	-0.145436	-0.0780681	-0.0141582	0.0384682	-0.0871689	0.087329	-0.0299883	-0.0737064	0.0519524	-0.052405	0.135067	-0.0555708	0.00437966	0.0435631	-0.00843898	0.00994236	-0.0654471	0.00157247	0.0178677	0.0286137	0.159921	-0.0613564	0.0474638	-0.0242849	0.0944917	-0.0811468	-0.0263148	0.101582	-0.060222	0.00427701	-0.103923	-0.00584746
27.6	-0.0184985	-0.160978	0.0400496	0.0727117	0.0488184	-0.0107506	0.100697	-0.0111442	-0.0857013	-0.0498558	-0.046825	-0.0634798	-0.0229876	0.019975	-0.0305591	-0.00885606	-0.0050377	-0.0384393	-0.0562756	-0.059065	-0.0303874	0.00121691	-0.107641	0.0823223	0.0912009	0.152841	0.077049	-0.0724463	-0.0377856	0.10022	-0.0412894	-0.0953122	-0.00831918
27.7	-0.0697115	-0.101066	0.00343826	0.0814866	0.0188294	-0.0838172	0.065224	-0.0264523	-0.0387501	0.0717101	-0.0668381	0.00236025	0.0267352	-0.0583711	0.0769831	0.0161715	-0.0017275	-0.0966583	-0.0603291	-0.00801029	-0.0217956	0.124219	-0.021552	0.032594	0.0583965	0.0774566	0.0397524	-0.156837	0.0127816	0.029612	0.0120833	0.0596766	-7.51577e-05
27.8	0.0120667	-0.00330146	-0.00157286	0.079293	0.163201	-0.0784546	0.0829804	0.0126586	-0.123791	-0.00239787	-0.0184953	-0.00110508	-0.0774948	-0.00198767	-0.00260084	0.0259218	-0.0378029	-0.0427479	-0.0246069	-0.0339584	-0.0668575	0.0666271	-0.114326	0.0837849	0.152175	0.141748	0.0488586	-0.0361562	0.108366	0.0468498	-0.0106091	-0.130537	0.00674151
27.9	0.00377508	-0.0880308	0.0099832	0.0972811	0.0655378	0.0587969	-0.00060754	-0.00739274	-0.0401699	-0.0125065	-0.0932899	0.10388	-0.054844	0.0154533	0.0373212	0.0128866	-0.00172744	-0.123876	-0.0234246	-0.0151635	0.0322187	0.102329	-0.0395513	-0.0044585	0.0199825	0.141409	-0.0218597	-0.0167193	0.134472	0.0345846	-0.0387478	-0.00901167	0.00870402
28	0.0307636	-0.126134	-0.00392498	-0.0716326	0.100569	0.0676788	-0.0142571	-0.0469349	-0.063621	-0.0438825	-0.0113056	0.114147	-0.0546018	-0.0565254	0.0690507	-0.0360215	0.0810832	-0.0924548	-0.0247759	0.0370834	0.000134623	0.0773115	-0.0216548	0.130588	0.138883	0.118148	0.0345211	-0.0676486	0.0205927	-0.0625425	-0.0358432	0.0467608	0.0072986
28.1	-0.0430482	-0.0667232	0.00118833	-0.0720713	0.0753573	0.0334918	0.0172293	0.020248	-0.0697408	-0.10716	-0.0256314	0.0780826	0.0197099	-0.0350241	0.0170351	-0.0510379	-0.00986263	-0.125978	-0.0877752	-0.0268051	-0.011161	-0.0717504	-5.55328e-05	0.172028	0.196809	-0.0117939	0.0594179	-0.0918832	0.096649	-0.122542	-0.146945	-0.171241	-0.0175308
28.2	0.0478347	-0.0461674	0.12851	0.106933	-0.000809404	-0.0700754	-0.00688878	-0.0126967	-0.0126063	-0.0306888	-0.0213927	0.0436868	-0.0359481	-0.096206	0.0302991	-0.0663673	0.00825918	-0.0536771	0.0219248	0.0246002	-0.0453479	-0.094683	0.0387203	-0.00689623	0.185102	0.0155416	-0.0283503	-0.107752	-0.00736309	-0.0714926	-0.0570833	-0.188071	-0.012786
28.3	0.0434449	-0.218885	-0.0191627	-0.125597	-0.0984726	-0.1051	-0.0185251	-0.000881406	-0.0826659	0.0150625	-0.0380256	0.126853	0.0199521	-0.0943603	0.0778933	0.0154415	0.0582485	-0.0920345	-0.0675073	-0.0039427	0.00253788	0.0108591	-0.0368772	-0.0137216	0.0113242	-0.0254899	-0.069425	-0.0783512	0.13036	-0.193481	0.0355018	-0.14267	-0.0305531
28.4	0.105713	-0.00605887	-0.00034563	0.00558509	-0.0177943	-0.266149	-0.0157468	-0.0026925	-0.0203417	-0.041979	-0.0401181	0.0249486	-0.0908793	0.0184063	0.0525357	0.00151992	-0.0146315	-0.0568298	-0.027056	0.0192703	0.0417118	-0.0167642	-0.0286489	0.0118739	0.0983959	0.0419149	0.0740459	-0.136785	0.0660209	0.140993	-0.000987554	-0.0487373	-0.00405029
28.5	-0.0235385	-0.12839	0.0050744	0.05253	-0.0217752	-0.131244	0.0087739	0.00981264	-0.0790919	-0.0334457	-0.0395816	0.0263605	-0.0676229	0.0352013	0.0438232	-0.0138616	-0.0190077	-0.0342358	0.00765279	0.0349795	-0.0368163	0.0507305	0.0561027	0.196892	0.105713	0.0132777	0.0262868	-0.117963	0.0707488	0.0770153	0.0554712	-0.0444321	0.00267002
28.6	-0.0671102	-0.0975566	0.0465946	0.0792929	0.00794849	-0.128562	-0.0448577	-0.0187336	-0.0630334	-0.0738802	-0.005189	0.0124994	-0.0375833	-0.0271803	0.13316	-0.015843	-0.00161522	-0.0349714	-0.0152331	-0.0212648	0.0470591	0.089299	0.0348119	-0.0622311	0.0732744	0.0509135	0.00342448	-0.134324	0.135705	0.180109	-0.0111538	0.0491091	0.00258993
28.7	-0.0380082	-0.0940471	0.00957421	0.00383021	-0.0708721	-0.155878	-0.0457838	0.0508209	-0.0704752	0.0074482	-0.0171003	0.129548	-0.0154171	-0.0702752	0.0609883	0.0173185	-0.0307898	-0.0611385	-0.0144729	-0.0404805	-0.0279239	0.109105	0.00899562	0.0272312	-0.00538289	0.0554411	0.111924	-0.0888078	-0.0273022	-0.0516032	-0.048914	-0.129754	-0.0160063
28.8	0.0447456	-0.136662	-0.0203898	0.0411228	0.000782908	-0.0761084	-0.0156663	0.107353	0.00188536	-0.0423072	-0.0898023	0.0937406	-0.053875	0.0687913	0.0556567	-0.0287218	-0.0358953	-0.0284559	-0.0170065	-0.0843819	-0.0130836	-0.0670596	-0.0406828	-0.0300539	0.0155925	0.0548751	0.0170838	-0.0867164	-0.0540246	-0.0711613	0.0255171	-0.160478	-0.0195433
28.9	0.0852282	-0.101567	-0.0271394	-0.0233715	-0.0533565	-0.126886	-0.0541587	0.0414205	-0.0822252	-0.0227464	-0.0268655	-0.069897	-0.0845202	0.0059484	-0.0107932	-0.0270011	-0.010592	-0.0884614	-0.0680985	0.0388366	0.0103486	-0.0105098	0.0352233	-0.018597	-0.0646501	0.0303695	-0.0554751	-0.0713391	0.190178	-0.0330398	-0.0908497	0.0217122	-0.0238399
29	0.00621383	-0.225403	0.029107	-0.03083	0.000252186	-0.043597	-0.0509375	0.0908805	-7.29261e-05	-0.0558291	-0.0475761	-0.0339608	-0.12104	-0.0180445	0.0656698	0.0271731	0.0116255	-0.0469515	0.00207911	0.0343483	-0.0217956	0.0859113	-0.0696875	0.0508765	0.0283971	-0.0322247	0.0260931	-0.0227472	0.0335428	0.0289491	0.0670897	-0.0822008	-0.00983404
29.1	-0.0934483	-0.102821	-0.0134358	0.0832416	-0.0631759	-0.151018	-0.00700958	0.0715623	-0.0465834	-0.0215649	-0.0423717	-0.013811	-0.0118438	0.0423069	0.0503251	0.0133038	-0.00672075	-0.138694	0.0731012	-0.0416026	-0.0333315	0.0223255	0.0397489	0.0204056	-0.0202606	-0.0136614	0.00390892	-0.0288982	0.163044	0.032264	0.00119094	-0.086506	-0.0100009
29.2	0.0336901	-0.151202	0.0208235	-0.0935694	-0.0321254	0.0355027	-0.0620504	0.106189	-0.0392887	0.0018688	0.0481975	0.0357295	-0.0271059	-0.0653844	-0.0219766	-0.0168858	0.0191996	-0.0875156	0.0197292	0.038486	0.0174984	0.113013	-0.0898469	0.0201618	0.147785	0.0118063	-0.00907226	-0.0644502	0.0849322	-0.0585646	-0.113542	-0.121144	-0.00934722
29.3	-0.0154094	-0.153207	0.0270617	-0.194918	-0.0504372	-0.174983	-0.037892	0.00287014	0.0108448	0.0210358	-0.09608	-0.0252335	-0.0341312	-0.0707367	-0.0148244	-0.00708337	-0.0918317	-0.105906	-0.130253	0.0277561	0.0441752	0.027798	0.0966271	0.1301	0.0481528	-0.0433739	-0.0926749	-0.126451	0.0425874	-0.158012	-0.114994	-0.0630229	-0.0413265
29.4	-0.0250017	0.0332976	0.0699114	-0.0470634	0.0413875	-0.101414	-0.0610036	0.0197306	-0.0125573	-0.0195956	-0.0837394	-0.0298539	-0.02002	-0.0434216	0.125618	-0.00327703	-0.0461625	-0.087936	-0.041159	0.00643652	0.0271117	0.0955535	-0.0259747	0.0262561	0.0199826	0.0548752	-0.083278	-0.0846251	0.0133982	-0.0111614	-0.0253139	-0.174959	-0.0154362
29.5	0.0371042	-0.105829	-0.0174242	-0.112874	0.0872998	-0.0702429	-0.053756	0.0155909	-0.0398272	0.0661963	-0.0738669	0.0638366	-0.051513	0.020621	-0.0228868	-0.0444683	-0.0107042	-0.207106	-0.0925889	0.00685732	-0.0213148	-0.0459512	0.00611566	-0.014209	-0.0174557	0.0974911	0.0803427	-0.141951	0.0674598	0.207954	-0.0625295	-0.135821	-0.0182953
29.6	-0.000614558	-0.129393	0.0207212	0.0196247	0.0254641	-0.105268	-0.0957917	-0.00126948	-0.0689085	-0.0409943	-0.0364697	-0.0580894	-0.00294094	-0.0207206	0.113004	0.092297	0.0220609	-0.105906	-0.0190333	0.0202521	-0.0211346	0.0827841	0.0333719	0.00553596	0.0994935	0.0909262	0.0539929	-0.107629	0.0987045	0.224529	-0.0204123	-0.142083	0.000815738
29.7	0.0439327	-0.0133286	-0.0410477	-0.042676	0.0538608	-0.0511384	-0.060158	0.0353404	-0.0441845	0.011321	-0.0406011	-0.0766991	0.023162	0.0547647	-0.0508453	0.00287552	0.0552189	-0.143948	-0.0853262	-0.00513496	-0.014886	0.0569849	-0.0558023	0.029425	-0.00538289	-0.0189814	-0.00393793	-0.122269	0.0791766	-0.00453151	-0.111001	-0.157151	-0.0219677
29.8	0.0385675	-0.201839	0.00149517	0.0178697	-0.0422102	-0.104263	-0.0883428	-0.00174382	-0.0888836	-0.0220243	-0.0439812	-0.110197	-0.129277	0.0148073	0.00013006	-0.0168336	0.0228464	-0.0874105	0.0124665	0.0208132	-0.0122424	0.0499488	0.0580568	0.16179	0.0562015	0.13541	0.00545885	-0.116487	0.182161	0.180772	-0.127884	-0.0571521	-0.00912421
29.9	-0.00646752	-0.0424073	-0.0785794	0.0907001	0.146482	-0.0372289	-0.109401	-0.034904	-0.0794346	0.00456001	-0.0657114	-0.0774692	-0.0516947	-0.0191519	0.172302	0.0429718	0.00938123	-0.0785832	-0.00670359	0.0491457	0.0113701	0.0126832	-0.0851156	0.00602351	-0.019407	0.0294074	-0.0211816	-0.0367712	-0.0429245	0.0541425	0.0102679	0.0140801	-0.00748811
30	0.081001	-0.0820146	0.0422994	0.100791	-0.0138136	-0.157052	-0.0842358	-0.0280046	0.00452913	-0.00528599	-0.0218755	-0.104806	-0.068168	0.045629	0.172042	-0.0425912	0.0470276	-0.107377	-0.00780149	0.0166054	-0.00539299	-0.0524662	-0.133045	0.0189431	0.0270556	0.138806	0.0807303	-0.090899	-0.025041	0.0468497	-0.0452832	-0.0254499	-0.00869673
30.1	0.0569392	-0.163485	0.126362	-0.302408	-0.0419448	-0.0640423	-0.077552	-0.0468055	0.031701	0.06554	-0.057073	-0.0827313	-0.0364327	-0.0125077	0.0611184	-0.0199621	-0.0392054	-0.117151	-0.0889575	-0.0296104	-0.0260013	0.0496882	-0.029266	0.186898	0.0808353	0.155954	0.0310337	-0.122761	-0.0225743	-0.0187855	-0.0605326	-0.130537	-0.023258
30.2	0.00702671	-0.204346	0.0372884	0.0314706	0.102958	-0.0209731	-0.101831	-0.0265385	0.00482289	0.0595666	-0.00411584	-0.12855	-0.0250467	-0.0282876	0.0126137	0.0257653	0.00489295	-0.0696506	-0.0577956	-0.0233688	0.0810058	0.0132045	0.0126984	0.0757406	0.130347	0.16467	0.0482773	-0.0835179	-0.0976028	-0.00254241	-0.0126061	-0.0274068	-0.00318225
30.3	0.0379171	-0.090287	-0.0508653	0.120534	0.096323	-0.11415	-0.124782	-0.00299436	-0.0729721	0.000556004	-0.0518149	-0.159866	-0.110623	-0.0843941	0.0923277	0.0217505	-0.0123874	-0.0328696	-0.0323763	-0.0668494	0.006984	0.118486	-0.00149547	-0.0142091	0.0783962	0.0757587	0.0366524	-0.0619899	0.0333373	0.0272917	0.0583758	-0.131711	-0.0128733
30.4	0.0541753	-0.164739	0.0768655	-0.0628579	0.0230756	-0.0829793	-0.0875375	-0.00282184	-0.0468283	-0.044539	-0.024129	-0.031394	-0.0528454	0.0369546	0.149025	-0.0337272	-0.037915	-0.0970787	-0.0762901	-0.0203532	0.0110095	0.0324888	0.0333719	0.0733029	0.0408359	0.051819	-0.0774656	-0.0661724	-0.00818535	0.0113801	-0.0643449	-0.0293636	-0.0161645
30.5	-0.017523	-0.108587	-0.0255032	0.102985	-0.0913072	-0.0538196	-0.0713917	-0.0159738	0.0458501	-0.0239279	-0.0327674	-0.0524423	-0.0269848	-0.0161066	0.0172952	-0.00437195	-0.046948	-0.155298	-0.067254	-0.02947	0.0357035	-0.124652	0.174796	0.0772032	0.173639	0.0849837	0.102914	-0.135678	-0.0480635	-0.120553	-0.0501848	-0.111163	-0.0192063
30.6	0.0824644	-0.077753	0.0337091	-0.0356561	0.0859729	-0.119513	-0.0688148	-0.0138177	0.00873959	-0.0025291	-0.031587	-0.0408915	-0.0464863	0.071006	0.00793243	-0.0391499	0.0154966	-0.0090145	-0.0661561	0.025582	0.0522262	0.0715783	0.0975527	0.107674	0.0182753	0.0838518	0.0368461	-0.0527635	0.0816433	-0.0910508	0.0547451	-0.0262326	0.00668376
30.7	-0.0142714	-0.155463	-0.0883971	0.0358579	0.102692	-0.0891799	-0.028591	-0.0534893	0.131478	-0.0495932	-0.0533171	-0.0555226	-0.054844	-0.0539416	0.0980494	-0.041809	0.0204339	-0.0139536	-0.109732	-0.021896	-0.0137444	-0.0871257	0.127895	-0.0398047	0.0881522	0.0974912	0.0307431	-0.0468586	-0.0583414	-0.0486198	-0.0436494	-0.24032	-0.0228023
30.8	0.015481	-0.149949	-0.0276508	0.0762217	-0.0995342	-0.0107506	-0.118178	-0.0201135	0.0937803	-0.0842514	-0.011252	-0.0421749	-0.0664117	0.093707	0.0728218	0.0257132	-0.0284895	-0.0146892	-0.0332208	-0.0315038	0.0451965	0.105196	0.00714423	-0.0317603	0.0865668	0.11198	0.0328744	-0.069617	-0.00982974	-0.0323767	0.0732621	-0.0902242	-0.00412603
30.9	-0.010532	-0.0747449	0.00896053	0.172305	0.0334258	-0.136104	-0.0893091	-0.0520663	0.113266	0.0205106	-0.0689306	0.00351538	-0.0836723	0.0542111	-0.0310793	-0.0990596	0.0315988	-0.155718	0.049202	-0.0220363	0.0690492	-0.0753988	0.0477714	0.14692	0.108518	0.123921	0.0236713	0.0543849	-0.000168587	-0.116244	-0.0405631	0.00272988	0.00026045
31	0.0310887	-0.180531	-0.0854313	0.0279608	0.037672	-0.0648802	-0.060601	-0.0703066	0.0804636	-0.0117844	-0.0512783	-0.0405064	-0.0316481	0.0104701	-0.0425228	-0.0582334	-0.00458879	-0.140691	-0.0371054	-0.0444077	-0.0815777	0.036919	0.0223665	0.0513639	0.0231532	0.105245	0.0191182	-0.116856	0.103432	-0.0244209	-0.124798	-0.0978561	-0.0256491
31.1	0.0361287	-0.0704833	0.0074266	-0.225191	0.0334258	-0.0151077	-0.0814174	-0.0126535	0.223031	-0.0496589	-0.0356648	0.0282856	-0.0463651	0.00299542	0.0756827	-0.0282525	-0.0139021	-0.104225	-0.0679296	-0.00534532	-0.00262918	-0.0165036	-0.0406828	-0.0839263	0.016568	0.125279	0.0532179	-0.150194	-0.0209298	0.110827	0.0122648	-0.138365	-0.0151341
31.2	0.0922191	0.0538533	0.0737975	-0.0532055	0.188413	-0.0435971	-0.0963554	-0.00661655	0.0609783	-0.0188079	-0.0567511	0.0431733	-0.0814314	-0.0564331	-0.00689205	-0.0291389	-0.000717628	-0.178522	-0.0756989	-0.00983361	0.0695299	0.0478641	0.0111556	0.078422	0.0759573	0.065798	0.130427	-0.0630969	-0.105003	-0.0104983	-0.0881266	-0.0741774	-0.00197861
31.3	0.0725469	0.0734062	0.0126422	-0.0764587	0.0888921	-0.0159457	-0.10167	-0.034171	0.0670491	-0.0574045	-0.0558926	-0.0910736	-0.0842174	-0.0469282	0.0144343	-0.0429562	-0.0307337	-0.0660776	-0.125271	0.0271249	0.0537282	0.0799176	0.0117727	0.110599	0.0919326	0.0462727	0.0628085	-0.0645733	0.0814377	-0.136465	-0.0806835	-0.0385613	-0.00795369
31.4	0.0369416	-0.119616	0.0318683	-0.175175	0.0859728	-0.149007	-0.0467501	-0.0264092	0.0229864	0.0156532	-0.0290116	-0.0426882	-0.0675624	-0.0251501	0.0391417	-0.0388892	-0.02776	-0.0512601	-0.0108417	0.0207431	-0.0169289	0.0236284	-0.0403742	-0.0402922	-0.100869	0.147012	0.000905753	-0.0858552	0.138994	0.0710485	0.00790786	-0.0704592	-0.0163155
31.5	-0.0285785	-0.14318	-0.038491	-0.00362831	0.075888	-0.0293524	-0.123372	0.00744096	0.0342469	-0.0529409	0.0172387	0.147773	-0.0629595	0.00816315	0.0945384	-0.00181712	-0.0127801	-0.091404	-0.0413279	0.0118365	-0.0464895	-0.0425634	-0.0415057	0.114256	0.0221777	0.0817578	0.0166962	-0.097665	-0.0020186	-0.0018795	-0.0409263	-0.125449	-0.0123849
31.6	-0.0173604	-0.181534	-0.0782727	-0.0163517	0.0551878	-0.0273413	-0.151356	-0.0369739	0.00286458	-0.0505779	-0.111318	0.176265	-0.0578116	0.0778348	0.000130025	-0.025854	-0.00526213	-0.0503143	-0.101034	-0.0307324	0.0441151	0.123959	-0.0578593	-0.14243	0.0480309	0.121148	0.00129324	-0.0761369	0.101994	0.00574485	-0.0857666	-0.0322991	-0.0180631
31.7	-0.100114	-0.12463	0.0243005	0.0354191	-0.0193866	-0.192077	-0.107951	0.027363	-0.051822	-0.018611	0.00618584	0.227089	0.0272198	-0.0644615	0.0621587	-0.0216306	0.00887629	-0.107693	-0.0796681	-0.0438467	-0.0145256	-0.0141583	-0.0329688	-0.00835874	0.0744939	0.0562901	0.0211526	-0.101725	0.0843156	0.0508275	-0.0638003	-0.0726118	-0.0166984
31.8	0.044583	-0.138668	-0.0185491	-0.157625	0.00635611	-0.00522022	-0.0914834	-0.0147664	-0.0556407	-0.0460487	-0.0467176	-0.0280571	-0.0205044	0.0633468	0.0375813	-0.0593283	0.0125232	-0.0557789	-0.0492662	-0.0809455	0.0235067	-0.0542904	-0.0663963	-0.0614998	0.021446	0.0429902	-0.0734938	-0.159789	0.0193593	0.114142	-0.104647	-0.0352345	-0.0324411
31.9	0.129288	-0.24646	0.0541623	-0.169032	0.0952615	-0.151354	-0.0293158	-0.013559	-0.0161803	-0.0143444	-0.0610434	0.162918	-0.0763441	-0.0640924	-0.0133941	0.0238882	-0.0352782	-0.0895124	-0.0406523	0.0125378	0.00950749	0.0449975	-0.00931243	-0.0183531	0.0336409	0.10134	-0.010041	-0.0674026	0.0697209	0.0783413	-0.028037	-0.112533	-0.0140825
32	0.0849031	-0.0421567	0.073593	-0.11068	0.0334258	-0.200288	-0.0534742	-0.043054	-0.0478563	-0.0586516	-0.0297091	0.0331625	-0.0789483	0.0365855	0.0438232	-0.130761	-0.0374101	-0.0876208	-0.016922	-0.0640442	0.032519	0.00616835	-0.00694681	0.127663	-0.0185533	0.0432165	0.02619	-0.0256997	0.00147592	-0.059559	-0.0903051	-0.0835706	-0.0232339
32.1	-0.0565424	-0.119616	0.0923077	-0.0611028	0.0270564	-0.123535	-0.0718346	-0.0283496	-0.0495699	0.0667871	-0.0741351	0.0276439	-0.0880328	-0.0683373	0.00260084	-0.0474924	0.0624564	-0.183251	-0.0381189	0.00685728	0.0526468	0.0619363	-0.0539509	0.0450261	0.00754384	0.0974346	-0.00548796	-0.0255766	0.0440263	-0.0575701	0.144789	-0.0553908	-0.0146495
32.2	0.0491353	-0.182286	-0.00300455	0.0248896	0.0427145	-0.0244924	-0.0918861	-0.0187336	-0.00340213	-0.0306888	-0.0706476	-0.0496187	-0.0235932	0.0282803	-0.0343303	0.0196127	-0.0170441	-0.0863597	-0.0343187	-0.0160752	-0.019993	0.0223255	0.0261722	0.121325	0.0272996	0.0687409	0.000711972	-0.0564541	0.0343651	-0.0711612	-0.0888527	-0.134842	-0.0185066
32.3	-0.0347565	0.0094832	0.0775814	0.120534	0.00343674	-0.0690699	-0.0676069	-0.0520231	0.0281271	-0.0373185	-0.0401718	0.060243	-0.0696215	-0.0612318	-0.0758127	0.00151994	-0.0116019	0.0142101	-0.0391323	0.0478133	0.0444155	-0.0300548	-0.0841899	0.0208932	0.133883	0.107565	0.00526507	-0.0910221	0.087399	-0.0738131	-0.0726957	-0.107445	-0.00797492
32.4	0.0190578	-0.26501	-0.0311279	-0.0874271	-0.0124865	-0.0561658	-0.123735	-0.0284359	-0.00751463	-0.0161167	-0.0968847	-0.0168913	0.00499292	-0.00235688	0.0145644	-0.0100032	-0.0015591	-0.106221	0.0172801	0.0699744	0.00608275	0.108583	-0.0378029	0.157159	0.0264459	0.312383	-0.0137222	0.0396228	0.00497039	-0.0980119	-0.0165999	-0.0896371	-0.0105186
32.5	0.0107661	-0.214122	0.112761	0.0740281	0.100569	0.010365	-0.127278	0.0254225	-0.00800419	0.0472919	-0.00932034	-0.143309	-0.10057	-0.096852	0.0559169	-0.0564085	-0.00318614	-0.141846	-0.0740099	-0.0136207	0.0725941	-0.0350061	-0.00591818	-0.0100652	0.108518	0.238922	0.00914006	-0.114149	-0.0421023	-0.0976806	0.0442158	-0.113316	-0.0155079
32.6	-0.0207746	-0.160978	-0.0494335	-0.0496958	0.0294449	-0.0298552	-0.110971	-0.0125673	-0.0528991	-0.0667254	-0.0767106	-0.15794	-0.0480003	-0.0632619	-0.0187257	-0.0194407	0.00573444	-0.0215201	0.0611094	-0.0101141	0.0646032	-0.0191096	-0.103835	0.0486826	-0.0347725	0.140956	0.228657	0.0290433	-0.048269	0.118783	0.00482164	-0.0880715	-0.0166198
32.7	0.0468592	-0.0830172	0.147225	0.118779	-0.066626	0.00516999	-0.13819	-0.00260626	-0.0370855	-0.0355462	-0.000252768	-0.0817046	0.00699149	-0.0243195	0.125098	-0.0248633	-0.0378028	-0.0262491	0.192766	-0.00569598	0.0137132	0.0549001	0.00303009	0.0918292	0.033153	0.0421413	0.023865	0.0396227	0.0765044	0.0511592	0.0788898	-0.0395398	0.0171312
32.8	0.0354784	-0.0739929	0.0044609	-0.07953	-0.0668914	-0.0913585	-0.0774716	-0.0258917	0.00227704	-0.0370559	-0.0214463	-0.0820895	-0.031527	-0.0555104	-0.0141742	-0.0173551	-0.0306776	-0.167488	0.0762259	0.0491457	0.0175586	0.0820023	0.0264807	0.0101675	-0.0766011	0.138523	0.0637772	-0.0127828	0.00805368	0.0544739	0.0627328	-0.145801	-0.014884
32.9	0.0301132	-0.214624	-0.00801559	0.0402453	-0.0300022	-0.192412	-0.0780353	-0.0365426	0.0571595	-0.00594239	-0.0290116	-0.0976191	-0.0412171	0.0330788	0.0638492	-0.0163644	-0.00492541	0.00538261	0.0116219	0.00994306	0.0469389	0.0621969	-0.0117809	0.040882	0.002056	0.10349	-0.00141925	-0.0223782	-0.0458023	-0.0724872	-0.0492771	-0.115273	-0.0176929
33	0.00247453	0.0235212	0.0265504	0.085874	-0.0873262	-0.0263359	-0.11995	0.027363	-0.0178449	-0.0253063	-0.0274556	-0.119437	-0.0606581	-0.0940835	-0.0660598	-0.0496302	-0.00414002	-0.1285	0.0268229	0.0561588	0.0301759	0.0869537	-0.067219	-0.052968	-0.0780646	0.0564598	0.0383962	0.0534008	0.0577987	0.0886177	0.00881558	-0.207835	-0.0176073
33.1	0.0145054	-0.174766	0.0458787	0.0288381	-0.0201828	0.0291345	-0.140807	0.00882088	0.024798	-0.0595706	-0.0771398	-0.0401214	-0.0450327	0.0296644	-0.0559167	-0.102188	-0.0156976	-0.0129028	0.0936225	0.0619796	0.0510846	0.0478641	-0.0601222	0.0416133	-0.0297726	0.0472349	-0.0102348	0.0390077	0.109394	-0.0353602	0.0220679	0.00997057	-0.00544799
33.2	0.0408436	-0.184793	-0.0377752	0.0648145	-0.0419448	-0.0221462	-0.115722	-0.0123948	-0.0366449	0.00245956	-0.0512783	-0.102111	-0.0405509	-0.0596629	0.0817945	-0.0609968	0.051011	-0.061769	0.086951	0.0575613	0.00488114	-0.0363092	-0.0669105	0.0338128	-0.00440717	0.0438391	0.118221	0.0741907	-0.0108576	-0.0194485	-0.023317	-0.0982475	-0.0133409
33.3	0.0551508	-0.0697313	-0.0103678	-0.180439	-0.0138134	-0.0772815	-0.0967177	-0.0783271	-0.0391418	0.103808	-0.0352892	-0.121234	-0.00778603	-0.0871625	-0.0643693	-0.0982254	0.0654861	-0.0409614	0.0155911	0.052512	0.00530167	0.055682	-0.0559051	-0.12561	-0.0797718	0.0298035	-0.0384252	0.0222773	-0.000579715	-0.0731501	0.0138986	0.0144715	-0.0300096
33.4	0.0460462	-0.0516825	0.0168351	0.0907001	-0.0119557	-0.0873365	-0.088987	-0.0243393	-0.0489824	-0.0100121	-0.0295482	-0.0275437	-0.0243199	-0.0818102	0.00936275	-0.00119141	-0.0135095	-0.124717	-0.0458038	-0.0279272	-0.0252803	0.0700148	0.0478743	0.0479512	-0.100625	0.0548751	0.0220244	0.121184	-0.00818535	0.00176683	-0.00407372	-0.179264	-0.0152644
33.5	-0.00142744	0.000208083	-0.0419681	0.0253284	-0.0875917	-0.0854931	-0.064426	-0.0237788	0.00888643	0.0029847	-0.0139347	-0.166154	-0.0716807	0.0078863	0.0154747	0.00522194	0.0490474	-0.0720677	-0.0735033	0.0469016	-0.000946913	0.122916	-0.0396543	-0.0166468	-0.00416333	0.0725894	0.0897395	-0.107629	0.11741	0.000109326	0.0427635	-0.0397355	-0.0094792
33.6	0.0455584	-0.00405345	-0.0145606	-0.0242489	-0.0663605	0.0339945	-0.0652313	-0.047323	-0.0169146	0.0241209	-0.0620092	-0.143566	-0.0520581	-0.0206284	-0.0356307	-0.0157387	0.049945	-0.0907734	-0.0114328	0.0220755	0.0587752	0.0952928	-0.125537	-0.0992836	0.0716891	0.00416594	0.112021	0.0230154	0.171472	-0.151382	-0.00788602	-0.0927682	-0.0136019
33.7	0.0479972	-0.0536878	0.0434244	0.0244507	-0.101657	-0.00337683	-0.102395	-0.0517213	7.39671e-05	0.0254336	-0.0274556	-0.111994	-0.0664116	0.061132	0.0504552	-0.00630125	0.0462422	-0.123456	0.0127198	0.0504782	0.0193009	-0.0185884	-0.0451055	0.00261067	-0.0278214	0.0593461	-0.0373596	-0.0735536	0.0514264	-0.0317137	-0.124616	-0.111359	-0.0194838
33.8	-0.0944238	-0.129643	0.0278799	0.0551626	0.0549224	-0.0987322	-0.112864	-0.0109718	-0.0298396	-0.0522189	-0.0548732	-0.123159	-0.0698638	0.0355704	-0.0145644	-0.0293474	0.0217804	-0.0925599	0.0146622	-0.0290493	-0.0108606	-0.0240611	-0.0821329	0.0413696	-0.0170899	0.0298035	0.0531211	0.0126819	-0.0684137	0.0448607	-0.0732403	-0.143453	-0.0302983
33.9	0.0712463	-0.17627	0.0719567	-0.118139	0.0827881	-0.113982	-0.101026	-0.000795161	-0.0209782	-0.0577327	0.0109075	-0.0738757	-0.0691975	0.0208055	-0.0321197	0.00277129	0.0126354	-0.0709117	0.00115016	0.0450782	0.057874	0.00304115	-0.101161	0.0264999	0.0142509	0.200041	0.0856708	0.0526626	-0.0480635	-0.169946	0.0384065	-0.160087	-0.0161405
34	0.0714088	-0.127889	0.0300275	0.0494588	0.0217486	-0.205651	-0.0595541	0.0377121	-0.0602428	0.00495388	0.0118196	-0.0566776	0.00281253	-0.0395458	0.0594279	-0.0721029	0.0368165	-0.146996	-0.00721026	0.0574912	-0.00623421	-0.0313578	-0.0386257	-0.000801957	0.0901033	0.189798	-0.039394	0.0401148	0.0392985	0.0130376	0.0903269	-0.0996175	-0.00454825
34.1	0.0330397	-0.204596	0.0217439	0.0696406	0.0217487	-0.0858282	-0.118178	-0.0265817	-0.0800221	-0.0680382	-0.0149005	-0.048977	-0.0828244	-0.0332707	-0.0717815	-0.0475446	0.00893243	-0.0712269	-0.108888	-0.0269453	0.0191206	-0.12804	-0.0824414	-0.00494598	-0.0489187	0.0787016	0.0286119	-0.0813036	-0.00325193	-0.0337027	-0.0300339	-0.150693	-0.0428561
34.2	0.0935199	-0.173512	0.056719	0.00865634	-0.03186	-0.0637072	-0.116326	-0.0640109	-0.000807298	0.0442724	-0.031748	-0.142924	-0.0271664	-0.00097261	0.0123537	-0.0617269	0.0523015	-0.0336053	-0.0981626	-0.0249818	-0.00629424	-0.115792	-0.0533338	0.103042	0.0260801	0.143446	0.00778386	0.0153883	-0.015791	0.161877	0.0690868	-0.118991	-0.0120996
34.3	-0.010532	-0.122374	0.108773	0.0147987	0.0395298	-0.0955481	-0.0557693	-0.021709	-0.0219084	-0.0273412	0.00801011	-0.0641216	-0.0765258	0.0331711	0.0375813	0.00647327	0.0462421	-0.0658674	0.0132265	0.000826101	0.0205026	-0.0683626	-0.011678	0.0764719	0.079006	0.0731553	0.0733678	0.0361783	0.0855489	-0.115913	0.0175295	-0.121731	-0.0034059
34.4	0.0410061	-0.0627123	-0.0398206	0.0757831	0.0811958	-0.116999	-0.10018	-0.0101093	-0.0133407	0.0200511	-0.0892658	-0.0660467	-0.0287411	0.00576386	-0.0659298	-0.0298689	0.0061833	0.0333362	0.0200669	0.0340678	-0.0319495	-0.0188491	-0.0602249	0.0511202	-0.0395286	0.0590065	0.0368461	-0.102094	0.137555	0.128728	-0.170727	-0.056565	-0.0116326
34.5	0.0961212	-0.0832679	0.0665365	-0.0334626	0.14542	-0.11482	-0.110971	-0.0172243	-0.0194605	-0.0234684	-0.00819365	-0.131373	-0.0207467	-0.0239504	-0.139662	-0.0700694	-0.020242	-0.136172	0.0135643	0.0524419	-0.0321298	-0.00998871	0.00683563	0.106943	0.0853473	0.110168	-0.0346471	0.0232615	-0.0182576	-0.108951	0.0311449	-0.0655668	-0.0151513
34.6	-0.0245139	-0.115355	0.0450606	-0.0422373	-0.116254	0.0346648	-0.0717943	0.0745807	-0.0740981	0.0192635	0.0270039	-0.0559076	-0.0807046	0.00271854	-0.0837452	-0.0299731	0.0333942	-0.0383342	-0.0280694	0.0365924	0.0577538	0.0309251	0.113598	0.0674525	0.158273	0.0179751	-0.0281565	0.0532778	-0.0597802	0.0176785	0.0293295	-0.222317	-0.00786557
34.7	0.111566	-0.0895349	0.0512988	-0.0527668	-0.0382293	-0.0439322	-0.0389792	-0.0383106	-0.00932614	0.0408591	0.0455684	-0.180914	-0.082461	-0.0115849	-0.0123537	-0.0624047	-0.00256903	-0.0371783	0.046584	0.0618393	0.0305964	0.0423915	-0.0657791	0.105968	0.0226655	0.0488195	0.157745	-0.105907	-0.00736309	0.0458552	-0.0402001	-0.109989	-0.00681331
34.8	0.0359662	-0.154711	0.0123354	0.0928938	0.0822574	-0.0616962	-0.109361	0.034478	-0.0433033	0.0801777	0.00822474	-0.161662	-0.0709539	-0.0631696	-0.0600779	-0.0459282	-0.0292188	-0.00617711	-0.129324	0.0948004	0.044896	0.0757479	0.0191781	0.182998	0.0486407	0.122167	0.169661	-0.0943436	0.0497819	-0.0787855	-0.0725142	-0.0330819	-0.0018783
34.9	-0.00451649	-0.181785	0.0818766	0.165724	0.0100715	-0.0900178	-0.124943	-0.00821201	-0.0721887	-0.0142131	0.00741992	-0.0918436	-0.0188692	-0.0422219	0.0215864	0.0337951	-0.00599142	-0.0615588	-0.0334742	0.0420626	0.0951251	-0.0368304	-0.0983838	-0.0449236	-0.0126998	-0.000361648	0.106402	0.0497102	0.0501929	0.0737004	-0.0253139	-0.110576	-0.0106643
35	0.0662062	-0.100815	0.00896053	-0.13174	0.16559	0.118289	-0.0770286	-0.0594831	-0.0284688	-0.0195956	-0.0773008	-0.128806	-0.0484848	-0.0087242	0.0261379	0.0101753	0.00175106	0.0334413	0.00393706	0.0561588	-0.0241388	0.0314463	-0.0606364	-0.0239597	0.0374213	0.0513097	0.0748209	0.0125589	0.142488	0.0190044	0.0026432	-0.123296	-0.00156684
35.1	-0.0555669	-0.152205	-0.029287	0.187222	0.0551878	-0.0890123	-0.0904768	-0.00170069	-0.0585293	-0.0129659	-0.0192464	-0.0316507	-0.0864582	-0.0584633	-0.0114434	-0.0180851	0.0112889	0.00286047	-0.0670006	0.0303509	-0.0122424	-0.0842591	-0.0305002	0.0869539	0.0180315	-0.0308098	0.0398493	0.0922744	-0.0939028	0.118783	0.0979515	-0.175546	-0.0146437
35.2	0.00995322	-0.164989	0.0393337	0.126676	0.0448376	0.0110355	-0.0841553	-0.0587501	-0.0509408	0.0862822	-0.0506881	-0.215566	-0.0414594	0.00105757	-0.0707411	-0.0545314	-0.00582317	-0.103699	-0.0399768	0.0302808	0.00680374	0.058288	0.0697822	0.159109	0.0986397	0.000543931	-0.00180676	0.0235075	0.0547153	0.0998884	0.0763483	-0.038757	0.000474932
35.3	0.0980722	-0.0852734	0.0129489	0.167918	0.00874454	0.0532667	-0.0990933	-0.0267972	-0.00144379	-0.0224182	-0.0111446	-0.139716	-0.0764047	-0.00106497	-0.040182	-0.0327887	-0.0316313	-0.0722778	-0.0222423	0.0154833	-0.0124828	0.0168529	-0.0164093	0.191773	-0.0323336	0.015202	-0.0621594	0.0200629	0.0257317	0.0892805	-0.0583541	-0.162826	-0.00911583
35.4	0.0226346	-0.126134	0.0988527	-0.0163517	-0.0228367	0.0577914	-0.113025	-0.034171	0.0447729	-0.00147887	-0.0307286	-0.17578	-0.0727708	-0.032348	-0.00819251	-0.0694958	0.0487108	-0.0241473	0.032481	0.0668185	0.0102885	0.0676694	-0.0726703	0.121325	0.0999812	0.0350103	-0.0407502	0.0131739	0.0370374	-0.10199	0.0286034	-0.166544	-0.0101333
35.5	-0.00988169	-0.152455	0.0312547	0.0731506	-0.0597259	-0.12873	-0.0979659	0.0158065	0.0414927	0.0369864	-0.0423179	-0.174368	-0.10711	0.0549493	0.0094928	-0.00854327	-0.0127801	-0.123876	-0.00712583	-0.0257532	0.00890667	-0.173384	0.0224694	0.0725717	0.0296166	0.00993872	0.0118526	-0.124729	0.117821	-0.0549182	0.0284219	-0.0800481	-0.0255931
35.6	0.0502732	-0.108085	-0.00382274	-0.00538331	-0.00850578	-0.0457756	-0.0941811	-0.0908754	0.0088864	-0.0602926	-0.0520831	-0.149983	-0.0395214	-0.0496044	-0.0210663	-0.00760478	-0.0266941	-0.101808	-0.145032	-0.00120766	0.00512148	0.00251994	-0.0781215	0.156671	-0.038675	0.000204273	-0.00635983	0.0147732	0.0952101	-0.0827635	0.0816129	-0.147366	-0.0296731
35.7	0.0766115	-0.153959	0.0136648	-0.00538319	0.0392644	-0.0390722	-0.0862894	-0.076861	0.0277844	0.0519524	-0.0614727	-0.0860683	-0.0465468	-0.0762735	-0.0710012	-0.062509	0.0676181	-0.0960278	0.0421082	0.0248808	0.0354631	0.242791	-0.0291631	0.0313752	-0.0333092	0.040217	0.0654241	-0.0279139	0.0133982	0.0481757	-0.138595	-0.1186	-0.0121349
35.8	0.105876	-0.132401	-0.0769432	0.0630596	-0.0108942	-0.060523	-0.0719554	-0.0423209	-0.0928002	0.0216265	-0.0233242	-0.0682286	-0.0312847	0.0211746	0.147074	-0.0663674	-0.030397	0.0528827	-0.0478306	0.0432548	-0.00244899	0.255821	-0.016615	0.0126051	0.104859	0.0243138	-0.0815343	0.00148734	0.0362151	0.0717115	0.059102	-0.054021	0.00347419
35.9	0.085716	-0.187801	0.030232	-0.172104	0.123658	-0.145656	-0.13678	-0.0192079	-0.0196074	-0.00607369	0.0213165	-0.100186	-0.130003	0.00871685	0.193368	-0.0683487	-0.0163708	-0.144053	-0.0175976	0.0646445	0.00866636	0.0580274	-0.0844985	0.0708653	-0.057943	0.153124	-0.0187597	0.0123129	-0.0283299	0.142982	-0.050911	-0.0424751	-0.0147836
36	0.0304384	-0.238438	0.0264482	-0.0562769	0.0926076	-0.119345	-0.0635402	-0.0750499	0.0231333	-0.0312796	-0.0713989	-0.0831164	-0.0332834	-0.14899	0.0508453	-0.086598	0.0382191	-0.0519957	-0.072152	0.0776887	0.00698403	0.0358765	-0.025769	0.0569706	0.0249825	0.0759285	-0.0304815	-0.0719543	0.195317	-0.0675148	-0.0643449	-0.109598	-0.0239277
36.1	0.0159687	-0.190809	0.0535488	0.0301545	-0.0241637	-0.0893475	-0.0389389	-0.029557	-0.00443025	0.00652921	-0.0148468	0.121848	-0.0768892	0.0690682	0.142653	-0.0417569	0.0264372	-0.0591418	-0.0361766	0.0699744	-0.0187314	0.244094	0.0437602	0.138388	-0.021602	0.0599687	0.00410262	-0.0666645	0.0647876	-0.0154707	-0.0325755	-0.0133169	0.00990201
36.2	-0.0454869	-0.0459168	0.133214	-0.0203005	-0.0151404	-0.0529817	-0.0678887	-0.0414154	-0.0217616	0.0598293	-0.075262	0.25802	-0.122251	0.0168375	0.0394018	-0.0833653	0.00169494	-0.0815257	0.0766482	0.0167457	-0.0470903	0.046561	0.0324463	0.0945106	-0.064772	0.0745136	0.0161151	-0.0429222	0.0156594	0.0107171	-0.067068	-0.0240799	-0.000822318
36.3	0.0468591	-0.0872788	0.0773768	-0.229139	0.0443068	-0.077449	-0.102435	-0.0891506	-0.0362532	0.0298316	-0.00717418	0.151367	-0.0516946	0.0124081	0.0318595	-0.0789333	0.0112888	-0.0823663	-0.0626092	0.0314729	-0.0261816	-0.101719	-0.0146608	0.119375	0.0154704	0.0264644	-0.0291253	0.020801	-0.00941867	0.121767	-0.0483694	-0.15813	-0.0172325
36.4	0.0291378	-0.0484236	0.0279821	0.0670083	-0.080957	0.00684584	-0.107911	-0.046288	0.0405136	0.0824751	-0.0305676	0.0701255	-0.0253496	-0.0867934	0.0785435	-0.0617268	-0.0300043	-0.103489	0.0247117	-0.00815049	0.00512143	0.0546395	-0.0438712	0.154721	-0.0206265	0.0940955	-0.118056	-0.00921529	0.0473152	-0.0290619	0.0180741	-0.0935509	-0.00446039
36.5	-0.0371953	-0.167245	-0.0169129	0.202578	-0.0921033	-0.126048	-0.0775923	0.0669914	0.0891782	0.0726947	-0.0213926	0.0380396	-0.0727102	-0.0651998	0.0741222	-0.0425912	-0.0531756	-0.059457	-0.0214823	0.0614185	-0.0538196	0.0890384	-0.0101352	0.035763	-0.0558698	0.0660243	0.061646	-0.0404617	0.0913045	0.0107171	0.0979515	-0.0939423	-0.00155836
36.6	0.181476	-0.119366	0.0674569	0.0139211	-0.0146097	0.0748849	-0.0751363	0.0435766	0.0673428	0.030685	0.00484446	-0.0636082	-0.0725891	0.000319304	-0.0507152	0.00172842	-0.050202	-0.0587214	-0.0419191	-0.000786843	0.0121512	0.0546395	-0.102909	-0.0527242	0.0725427	0.142258	-0.0387159	-0.0357871	-0.048269	0.00375584	0.0845176	-0.0645884	-0.00107959
36.7	0.02865	-0.205599	0.0383111	-0.0619804	-0.0483141	-0.0571713	-0.0533937	0.0528908	0.0891294	0.0298972	-0.0394207	-0.00161843	-0.0231692	0.0247736	-0.00403128	-0.0584419	-0.0481261	-0.0398055	-0.0605825	0.0107145	0.0287939	0.0783539	-0.0619735	0.170566	-0.0113583	0.107226	-0.0348408	0.0279361	0.0779432	-0.0791171	-0.0389294	-0.0546081	-0.00679052
36.8	0.0940076	-0.155965	0.0391292	-0.108048	0.211767	-0.0657181	-0.0656741	0.0246032	0.0392406	0.0642927	-0.0365769	-0.179759	-0.01681	0.0736822	0.0123537	-0.0557829	0.0241929	-0.0599825	-0.0148108	0.07299	0.0720535	-0.0141583	-0.041197	0.0923167	0.00242196	0.0275964	-0.013141	0.0498333	0.0290206	-0.13083	0.0683605	0.0066438	0.00143918
36.9	-0.0261398	-0.134908	-0.0203899	0.10825	0.0464298	-0.100576	-0.0512194	0.0548312	0.0233782	0.0191322	-0.0149541	-0.108657	-0.0696821	-0.0780267	-0.0546164	0.0342643	0.0141502	-0.0133231	0.00942624	0.0544757	0.0968075	0.140376	-0.0898469	0.182754	-0.0152607	-0.0148499	-0.0411377	0.0355632	0.0477264	0.121767	-0.00734148	0.045391	0.00605607
37	-0.0136211	-0.244705	-0.0527061	0.00909509	-0.0355755	-0.00672853	-0.121681	0.00101596	0.0160344	0.0583852	-0.0490248	0.00710896	-0.0541778	-0.0639079	-0.0394018	-0.0680359	-0.0352781	-0.144263	0.0406727	0.00762873	-0.0246194	0.119007	-0.0913897	0.0572143	-0.036114	0.0838517	0.0425617	-0.0324655	0.0713655	0.0703855	-0.0461909	-0.15539	-0.0228422
37.1	-0.045812	-0.142178	0.108875	0.0898225	0.0206871	0.109407	-0.112179	0.0388763	-0.0275387	0.0277311	-0.0113056	-0.074004	-0.046789	-0.121583	0.0416126	-0.03769	0.0802977	-0.0456904	0.0487798	0.0243197	0.0414714	-0.0170248	0.0610396	0.262222	0.00156829	0.132807	-0.0186628	-0.0136439	0.140433	-0.0104984	-0.0104277	-0.105097	0.0121821
37.2	0.0418191	-0.161229	0.021028	0.034103	0.0424491	-0.025498	-0.0600775	-0.00834141	0.0032562	0.0182132	-0.0266508	-0.17655	-0.0470313	-0.0762734	-0.0119635	-0.0778905	0.0042757	-0.0516805	-0.0234246	0.037434	-0.00323001	-0.148627	-0.046134	0.169347	-0.0151388	0.0524981	-0.0152723	0.0176026	0.0510153	0.0514905	0.0340495	-0.0459976	-0.0138259
37.3	-0.00646747	-0.233425	-0.0293894	0.119218	0.00502905	-0.188222	-0.0852827	-0.0396905	0.0336105	0.0472262	-0.0747254	-0.062068	-0.0332833	0.00253405	-0.0241872	-0.03769	-0.0388127	-0.0414868	0.0433751	0.0410107	0.0293347	0.0259738	0.0119783	0.125956	-0.00367548	0.0402736	0.030743	0.0752979	-0.0324411	0.0339215	0.00373247	-0.0338647	-0.00923425
37.4	0.106526	-0.107584	-0.0702959	-0.022494	0.190802	-0.12873	-0.0893494	-0.0149389	0.0292531	0.0343608	-0.0738132	-0.201577	-0.092878	-0.0251501	-0.0414825	-0.0386806	-0.000829748	-0.0563043	-0.0124462	0.0467613	0.0193009	-0.0107705	-0.0103409	0.0323502	-0.00672431	0.0788714	-0.106722	-0.00146514	0.00990375	0.125082	-0.0616218	-0.128189	-0.0196617
37.5	0.0806759	-0.114352	0.0732862	-0.0413596	-0.0281445	-0.109458	-0.0762636	-0.0329205	0.0216157	0.0539215	-0.0442495	-0.0113725	-0.0483031	0.0141613	-0.0172952	-0.00478909	0.0127475	-0.0907734	0.0166045	0.0375042	-0.0665571	0.00512593	-0.0654706	0.117425	-0.0230654	0.0431599	0.0249307	0.0351942	0.116588	-0.0801116	-0.0171446	-0.0604788	-0.00872402
37.6	0.0291378	-0.062963	-0.0444225	0.136329	-0.0095673	-0.0747677	-0.0627349	-0.0397336	-0.016523	-0.0121783	-0.0541756	-0.179245	-0.0516947	0.012408	-0.0518855	-0.048431	-0.0325289	-0.0547281	0.0178712	0.0059456	-0.00923828	0.0577667	0.0337833	0.0884165	0.0815669	-0.0172269	0.000130761	0.0404839	0.105488	-0.0224321	0.0137172	-0.131711	-0.0110357
37.7	0.0655559	-0.0817639	0.0839218	0.0240121	0.117554	-0.0392398	-0.102314	-0.0305488	-0.0667054	0.0443381	0.00505912	-0.178732	-0.0537538	-0.00281827	-0.0442133	-0.0993204	0.0010778	-0.0138486	-0.036261	-0.0197921	0.00337898	0.0293616	-0.0382143	0.0235747	-0.0213582	0.0205785	-0.115343	0.0473729	0.0908934	0.233479	0.0273326	-0.147562	-0.00857184
37.8	-0.0472753	-0.0955511	0.0150966	-0.0417984	-0.0435371	-0.0660533	-0.0921276	-0.0408117	-0.0357147	0.0568098	-0.0166174	-0.111865	-0.0121467	-0.0104775	0.0179454	-0.0150609	-0.011658	-0.0937159	-0.0573734	0.0116963	0.00548187	0.0762692	-0.00663823	0.0135802	-0.00172434	0.0962461	-0.00936287	0.0925205	0.156877	0.0992253	0.0598282	-0.0516727	-0.00498768
37.9	0.0733599	-0.0817639	0.0365725	0.181957	-0.0541527	-0.0164484	-0.14592	-0.087555	-0.0563751	0.134922	-0.0262216	-0.0914586	-0.0143875	0.0244967	-0.0977893	-0.102032	0.0117377	-0.0595622	-3.21002e-05	0.00692747	0.012091	0.148194	-0.0587851	0.0274749	-0.0483089	-0.042808	0.00371517	0.0944887	0.0701321	-0.0164652	0.0333234	0.00390407	-0.00427402
38	0.0808386	-0.133905	0.110307	-0.101467	0.0435106	0.032151	-0.119064	0.00161968	0.0305261	-0.00594245	-0.00690587	-0.0945389	-0.08773	-0.0539415	-0.00819244	-0.023247	0.0131403	-0.117256	0.10401	-0.00527523	-0.00521276	0.0681907	-0.0582708	-0.0444361	-0.0117242	-0.0635783	-0.00723167	0.00776123	0.0168927	0.111822	-0.0047999	-0.116643	-0.0140185
38.1	-0.0277656	-0.13566	0.0247097	0.0213797	-0.0154058	-0.100911	-0.157073	-0.0743169	0.0311136	-0.00121632	0.00377134	-0.0941539	-0.0186875	-0.0425911	-0.0459038	-0.0631867	-0.0837527	-0.139324	-0.0592313	0.124045	-0.0205338	0.0809599	0.0436573	0.0457574	-0.0775767	0.00207197	-0.0950967	0.0113287	-0.00489633	0.150607	-0.0414709	-0.0375828	-0.0249043
38.2	0.0237726	-0.0313775	-0.00658393	-0.0439921	0.0222794	-0.0690699	-0.0574604	-0.0350334	0.0596564	0.0795213	-0.0531562	-0.0611697	-0.0668961	0.0279111	0.016515	-0.0285132	-0.00879672	-0.147521	-0.0490129	0.0845615	-0.0216754	0.15054	-0.0219634	0.0511202	0.0468113	0.0994154	-0.00248485	0.0370394	0.0962379	-0.0234265	0.128087	-0.0129255	0.00570029
38.3	0.0289751	-0.179779	0.0586621	0.0235734	-0.0554796	-0.0239897	-0.0848801	-0.0553867	0.0444303	-0.00325116	-0.0713988	-0.157684	-0.0573877	0.0273575	0.0152145	-0.0550007	0.0331136	-0.12829	-0.0407368	0.0769172	0.00860626	0.0317069	0.00354432	0.145214	-0.0757475	0.0125986	-0.0557657	0.0292893	0.140844	-0.0161337	0.0333234	-0.0841577	-0.0134906
38.4	0.0785624	-0.0797585	0.134953	0.0235734	-0.00240179	0.0215932	-0.0494075	-0.0361114	-0.0359106	0.0507053	-0.023217	-0.0456401	-0.0275298	0.0212669	-0.0292587	-0.0489523	-0.0252915	-0.0594571	-0.0263804	0.063312	-0.0285248	-0.0321395	-0.0323517	0.0128488	-0.067455	0.0755889	-0.12474	0.0800956	0.0707488	0.0312696	-0.0376586	-0.102357	-0.0078133
38.5	0.0824643	-0.0947992	0.0557986	0.0130436	-0.0671568	-0.172637	-0.0858867	-0.0625879	0.0362052	0.0702661	-0.00905205	-0.0406347	0.0121394	0.0375083	-0.043693	-0.0541143	0.00522958	-0.0822612	0.079435	0.0554574	-0.0437257	0.0410885	0.00920134	-0.0134779	0.0353481	0.0987929	-0.108465	0.0328568	0.0845211	0.00242984	-0.0443755	-0.164587	-0.0104896
38.6	0.0931947	-0.107584	0.0403564	-0.0992729	-0.0472526	-0.064545	-0.108153	-0.0583189	0.0654335	0.0829347	0.0120878	0.0257187	-0.0102691	0.0014267	0.0273082	-0.0832088	-0.00750628	-0.12167	-0.046226	0.0182885	0.0355833	0.0212831	0.0625824	-0.0495553	-0.0369677	0.130995	-0.102072	-0.0332037	0.104049	0.0571259	0.0191633	-0.137582	-0.00987044
38.7	-0.0510147	-0.114352	0.0199031	-0.117261	0.120473	0.026118	-0.09096	-0.0618117	0.0592647	0.00620105	-0.0824517	-0.0444851	-0.0331017	0.0254196	-0.0258777	-0.0606319	-0.0260209	-0.040541	-0.0300961	0.0584029	0.00596261	-0.0915558	0.0357376	0.0530704	-0.0597722	0.0349536	0.00555573	0.0396228	0.147216	0.116463	-0.0779604	-0.158717	-0.0128827
38.8	0.0782372	-0.107584	0.115727	0.158704	-0.0451295	0.0745498	-0.119024	-0.0869513	-0.0176001	0.0544467	0.00849302	-0.0897901	-0.0417017	-0.0209975	0.0573472	-0.0472839	0.0129159	-0.0545179	-0.0274782	0.0361016	0.0634016	0.0225861	-0.0726703	0.190798	-0.0100169	0.0913789	-0.105365	0.054385	0.0810267	0.122761	-0.0313047	-0.0426708	0.00946169
38.9	0.0423068	-0.0481729	0.0772746	0.0525299	-0.0435371	0.0125437	-0.0843566	-0.0496084	0.0547115	0.00383798	0.00505906	-0.0760574	-0.0696215	0.0669458	0.0254876	-0.0567213	-0.0949176	-0.135541	-0.00822375	0.0257924	0.0380467	-0.00607969	-0.00437541	0.10938	0.0180314	0.0687409	-0.0829874	0.0285512	0.0066149	0.016021	-0.0136954	-0.0988347	-0.0069017
39	-0.0417476	-0.0990608	-0.0355253	-0.0159131	0.0942	-0.0637071	-0.142377	-0.0399061	0.0232802	0.000359077	-0.100211	-0.039608	-0.010027	-0.0138919	0.0423928	-0.0266883	-0.020747	-0.0638707	-0.0041701	0.109247	-0.00268934	0.0129439	-0.0616649	0.157646	-0.0198947	0.0281623	-0.221227	0.0643494	-0.0355245	0.119446	-0.0529079	-0.119774	-0.0180971
39.1	-0.0331308	-0.0203476	0.0845355	0.112198	-0.0796301	-0.182357	-0.135653	-0.00795325	0.00198327	0.0617328	-0.0488638	-0.176807	-0.0808258	-0.0251501	0.0327698	-0.0478574	0.0162261	-0.132494	0.0258939	0.0644341	-0.0100194	0.0608939	0.0528113	0.15789	-0.0183094	0.101566	-0.0236035	0.06152	0.0760932	0.0272917	-0.117536	-0.170654	-0.0116672
39.2	0.0213338	-0.0614589	0.0381065	-0.0900596	0.0039676	-0.107447	-0.152846	-0.0192511	-0.0755179	0.00967995	-0.0448397	-0.107245	-0.0737399	-0.031702	-0.0659298	-0.0697565	0.057912	-0.00607205	-0.0504486	0.00321054	0.0261503	0.0906021	-0.00314113	0.0694027	0.0255922	0.0137305	0.0102057	0.020186	0.0136038	0.0170154	-0.0503663	0.0103619	-0.0180862
39.3	0.0463713	-0.0148328	0.002211	-0.157186	-0.00770959	-0.162414	-0.13521	-0.0218814	-0.0748814	0.0319977	-0.0437667	-0.138432	-0.0397636	-0.114016	-0.0224968	-0.0479095	-0.0317996	-0.0935058	-0.0264648	0.0529328	-0.0284647	0.0958141	-0.0648534	0.0330815	0.095591	0.0678354	-0.0606095	0.123275	0.117616	0.054474	-0.0144215	-0.116838	-0.0217581
39.4	-0.0197991	-0.0444128	0.0327886	-0.224752	0.0591685	-0.0362233	-0.0839943	0.0155047	-0.0340011	0.0678373	-0.0264898	-0.0628382	0.0207394	0.073313	0.00819248	-0.0239769	-0.00380336	-0.0843631	-0.0274782	0.116891	0.0675472	0.129692	0.00467577	0.129857	0.0324214	0.0157113	-0.0460783	0.0363014	0.144955	0.00342425	0.00445855	-0.149128	0.00300441
39.5	0.0195455	-0.0306254	0.0968074	0.0643758	0.00715223	-0.125881	-0.0375699	-0.0447788	-0.0269021	0.0608794	-0.0339479	-0.103651	-0.0627173	0.0765428	0.0521456	-0.081749	-0.0411691	-0.0756407	0.00739948	0.0680108	0.0461578	0.0314463	0.0177382	0.192505	0.0914448	0.0471782	-0.0477251	0.00370159	0.0148372	0.00806518	-0.0743296	-0.142278	-0.00071976
39.6	0.069783	-0.152706	-0.0108791	-0.0545219	0.0785419	-0.00304165	-0.028269	-0.0613373	-0.015348	0.0317352	0.0379494	-0.134967	-0.0732554	-0.0910383	0.0113134	-0.0150608	-0.051268	-0.0183674	-0.022749	0.0570705	-0.00761608	0.113795	0.0372804	0.0245498	-0.0874546	0.0378401	-0.0435596	-0.00220324	0.115766	0.210938	0.00808935	-0.188266	-0.00710177
39.7	0.0304385	-0.105578	0.0500717	-0.0286364	-0.124481	-0.0972239	0.0827791	-0.0339553	-0.081246	0.106303	-0.0285287	-0.0982608	-0.00948187	0.033448	-0.0053316	-0.00473696	0.000741203	-0.0782679	0.0270762	0.0448678	0.0257898	-0.00399499	0.0528113	-0.0390732	0.088396	0.153577	-0.0588657	-0.0054017	0.0448485	0.0816562	-0.097022	-0.0622401	-0.00436008
39.8	0.063605	-0.139169	0.0178578	0.0244507	0.0395298	0.0177387	0.0737197	-0.0641403	-0.0360085	0.0628486	-0.0700574	-0.13394	-0.0171734	0.0311409	0.0405721	-0.0755442	-0.0670335	-0.0622944	-0.134054	0.0325249	0.154727	0.0403066	0.00159018	0.0238185	-0.029163	0.096529	0.0189244	-0.048827	0.0277872	0.194363	0.00228011	-0.0526512	0.00107059
39.9	0.0231223	0.0202623	-0.00116379	0.0213795	-0.024429	0.0661707	0.036999	-0.0334379	-0.0654324	-0.0215648	-0.0658187	-0.163331	-0.0465468	-0.00161857	0.00884265	-0.138895	-0.0622084	-0.0828918	-0.0318696	0.0329457	-0.0287652	0.0382219	-0.00848957	0.154233	0.035836	0.100264	-0.0314503	-0.00306435	-0.0322355	-0.148067	-0.107551	-0.0708505	-0.0197314
40	-0.024514	-0.0599548	-0.0263213	-0.0211777	0.110654	-0.102587	-0.042764	-0.0479697	-0.000611458	-0.0117844	-0.000306321	-0.0711803	-0.0443665	-0.0288413	-0.0642393	-0.0539579	-0.00750622	-0.120093	-0.0148952	0.0252314	0.0403298	0.19015	-0.0512767	-0.068569	0.00193415	0.0290678	-0.0847311	0.0629962	3.69766e-05	0.118783	0.00500324	-0.0385613	-0.0125632

## Sheet: Figure 3b
time (sec)	cell1	cell2	cell3	cell4	cell5	cell6	cell7	cell8	cell9	cell10	cell11	cell12	cell13	cell14	cell15	cell16	cell17	cell18	cell19	mean
0.1	0.0553413	-0.126556	-0.0281747	-0.00606433	0.0189458	0.0914615	-0.0730468	0.00677152	-0.0601318	-0.0854441	0.0361717	-0.0331118	0.0173096	0.018335	0.0149096	-0.00108859	-0.00941566	0.0984939	-0.0960561	-0.00849209
0.2	0.0575258	-0.0355525	0.0308967	0.0259225	0.0110754	0.00604865	0.00984844	-0.0041934	0.0906714	0.0457466	0.00359817	0.0173281	-0.0250183	-0.013974	-0.093584	0.0844581	-0.0278126	-0.00168359	-0.0351403	0.0076927
0.3	-0.0289342	-0.0169804	0.0113345	-0.0192497	0.0224984	0.0801982	-0.0187142	0.0214657	-0.059374	-0.00311234	0.0169921	-0.0274664	0.00884409	0.073636	-0.0802382	-0.014383	-0.0154095	0.0931824	-0.0193719	0.00131145
0.4	0.000843974	-0.0585819	-0.0310609	-0.0100688	-0.0260904	-0.0702464	-0.0151597	-0.0154366	0.0453925	0.0720658	-0.0342062	0.0192303	0.0280355	0.0365182	0.102364	0.0187567	-0.0630041	0.0207976	0.0295931	0.00261804
0.5	0.0257931	0.0177494	0.0126815	-0.0031342	-0.0187666	0.0478835	-0.0579402	-0.0674784	0.135761	-0.0346953	0.0685075	0.0246302	-0.0140459	-0.0329086	-0.0744288	0.0141325	-0.0911928	-0.0825915	0.0168125	-0.00595954
0.6	-0.060207	0.0244352	-0.0378596	0.0224797	0.0379114	-0.023048	0.0673545	-0.0514485	-0.00386484	-0.0626341	-0.0168495	0.0299689	0.0104057	0.00308216	0.0648387	-0.0156354	0.00156312	0.0791008	-0.00410141	0.00344693
0.7	0.0724724	0.0147778	0.0480858	0.0147881	-0.00160473	0.0519061	0.0701473	-0.0550106	0.0196272	-0.0244376	0.00645132	0.00419654	-0.0278127	0.0711565	-0.0808662	0.0314731	-0.0304237	0.0991115	0.0483491	0.0174941
0.8	-0.008469	0.0101348	-0.0397838	-0.0294318	0.00724951	-0.00347146	0.0305405	-0.030576	0.022469	0.0292803	-0.0185138	-0.020287	0.00210444	0.0151793	0.0255863	-0.0477153	-0.0199197	0.0291973	0.0564824	0.000529253
0.9	0.0139508	-0.0128946	0.00318896	0.0534898	-0.0456025	-0.0365907	0.0220351	-0.083564	0.000492565	-0.041039	0.0987034	-0.0339708	0.0514186	0.0240454	-0.0709746	0.0225138	-0.0154095	0.0231446	-0.000615798	-0.00145677
1	0.0346461	0.0513648	-0.0855145	0.0392788	-0.0426511	-0.00668952	-0.0442303	-0.0805584	0.0457714	0.0132189	0.082377	0.0482548	0.0269259	-0.00135099	0.0244873	-0.0310492	-0.0651999	-0.0295999	-0.0230236	-0.00229169
1.1	0.0810954	0.0396644	-0.0336907	0.0384243	-0.0360378	0.0588785	0.0307943	-0.0147687	-0.0139058	-0.0539961	-0.0274696	0.00370574	0.0135289	0.0279526	0.0472535	0.0324365	-0.0121455	0.0368557	0.00336778	0.0116812
1.2	0.00624767	-0.0526388	-0.0153471	-0.0469391	-0.0657158	-0.0667601	-0.0694923	-0.10477	0.0550546	-0.0688428	-0.0255674	0.0370255	-0.0426892	0.0302067	-0.0461671	0.0706819	-0.019801	-0.0525753	-0.0263432	-0.0265491
1.3	-0.0107684	0.0682653	0.0462258	0.0110767	-0.0868675	0.0383635	-0.0547667	-0.0553446	-0.0561534	-0.0286217	0.0578874	-0.00819865	0.00781674	0.0359171	0.0106704	0.0693333	0.0617389	-0.00415407	-0.0653492	0.0019511
1.4	-0.0500893	0.0786657	-0.0535094	-0.00650386	0.0234276	0.0603536	-0.0603522	0.022245	0.0122386	-0.0294315	-0.0233483	0.0172054	0.0410627	0.0826525	0.0273134	0.0697187	0.0210876	0.0976292	0.0833717	0.0217756
1.5	0.0375205	-0.0387097	-0.0166939	-0.00606433	0.0110208	-0.0521448	0.0702743	-0.117962	-0.0229993	-0.0133701	0.0257893	-0.0191825	-0.0525521	0.0551522	-0.0254418	-0.00908451	-0.0191482	0.0771243	0.0544906	-0.00326216
1.6	-0.0656108	0.0491361	-0.00470004	-0.00584459	0.00123741	-0.0278751	0.0255896	-0.0201677	-0.00481208	0.0396731	-0.0200196	0.0531025	-0.0135939	-0.0116447	0.0244872	0.0349412	-0.0169525	0.043773	-0.00758707	0.00384905
1.7	-0.0230705	0.0697511	0.0827206	0.0231389	0.04764	-0.0108462	-0.014652	0.026976	-0.00897998	0.0232068	-0.0197819	0.0131554	0.0145152	0.0344143	-0.0113109	-0.0221863	0.00239399	0.0683541	0.0737446	0.0194307
1.8	0.00153374	-0.0500387	-0.0555618	0.0563466	-0.0524891	0.076578	0.0343488	0.0037659	0.0298575	-0.0624991	0.0722325	0.0220531	0.0167343	0.00886772	-0.0406718	0.100257	-0.000691957	0.0648956	0.0402161	0.013986
1.9	-0.0827418	0.00252026	-0.0109215	-0.0164906	-0.0197504	-0.00963943	0.0142914	0.0632661	-0.00178087	-0.00216767	-0.0717728	-0.00574416	0.00161136	0.0420784	-0.00220437	-0.0507981	0.00506447	0.0203035	-0.00891498	-0.00704164
2	0.0699429	0.0379928	0.0492403	0.00519216	0.0188366	-0.0453064	-0.0609869	-0.0366987	-0.0137163	-0.031861	0.00209233	0.0613863	0.0228986	0.0266752	0.0315527	0.0296427	0.0339061	0.0295678	0.0958204	0.0171672
2.1	-0.0111134	0.0404073	-0.0769199	0.00255508	0.0403163	0.105541	-0.00868552	0.0208534	-0.0680888	0.0780045	0.00145828	0.0404005	-0.0164705	-0.00728683	0.00439006	-0.103879	0.0207909	0.168038	-0.0198699	0.0110758
2.2	0.0288974	-0.0641535	-0.00360976	0.0127126	-0.0276754	-0.0412838	0.0238123	-0.0337487	0.0842301	-0.0201187	0.0136634	0.00530108	0.0146796	0.0586837	0.0850928	0.0354228	-0.0322635	-0.0330585	0.0843676	0.0100501
2.3	0.0022236	0.030564	0.0296781	0.0101489	0.0552919	-0.0269366	0.0301597	-0.00430477	0.0527812	0.0572192	-0.0197819	-0.0042715	-0.0191006	0.00616271	0.153078	-0.0484861	0.0100494	-0.0207063	-0.03846	0.0134373
2.4	-0.00524965	0.0920376	-0.0121401	0.0316118	-0.0357098	0.0638398	0.00515143	-0.038758	-0.0275462	-0.0256524	-0.0296095	0.0499115	-0.0294566	0.098281	-0.00958391	0.0261745	0.00215655	0.00486305	0.0179743	0.00938397
2.5	-0.00226037	0.0706797	-0.0576142	-0.0325328	-0.0196958	0.0107416	-0.0255693	0.0103337	-0.0156108	-0.00311237	0.0248383	-0.0715247	0.023926	0.0638682	-0.0125671	-0.00686876	0.0273781	0.0582252	-0.0173801	0.00132919
2.6	0.0717825	-0.037224	0.0728433	-0.00120528	0.0509194	0.0421178	0.0574528	-0.0407061	0.00257649	-0.072352	-0.0480757	0.0186167	0.0258574	-0.00022394	0.0155376	0.000452731	0.0107616	0.00807475	-0.0708266	0.00559892
2.7	0.0554562	-0.00918019	-0.0184257	0.000967887	0.0419559	-0.046245	0.0101023	-0.0297968	-0.0553956	0.00836008	0.0422743	-0.022312	0.0394189	0.0143527	-0.0474232	-0.0356733	0.0338468	-0.0245355	-0.139378	-0.00955947
2.8	-0.0475599	0.00604891	0.00684489	-0.0210077	0.00938107	0.0422518	-0.0475308	-0.0169951	0.0177327	-0.0144498	-0.043796	-0.0124327	0.0207617	0.0271261	-0.0397297	0.0415884	0.0225712	-0.0656687	-0.0545603	-0.00891705
2.9	0.0366007	-0.0548674	0.00819175	-0.000448333	0.0115673	0.0260275	0.0343489	0.0164564	-0.0201576	0.0095747	0.0642278	0.0131554	-0.0278538	0.0126997	0.0758293	0.0703929	0.069513	0.012398	-0.0339784	0.0170357
3	0.0211943	-0.065825	-0.0159243	0.0324175	-0.0140662	0.00993709	0.00616695	0.0640453	-0.028304	-0.0325358	0.0841206	0.0229121	0.0372408	0.0253228	-0.00204736	0.0349412	-0.0252607	-0.00328937	-0.0542283	0.00509566
3.1	0.0257932	0.0649223	0.013387	0.0223576	0.0077414	0.0568672	-0.0825676	-0.0235073	-0.0053804	-0.0529163	-0.0385652	0.021685	0.029556	0.033137	0.00454703	0.0263672	-0.026329	-0.00600691	0.0262735	0.0051243
3.2	-0.0108834	0.0992807	0.0534734	-0.00872582	0.0202575	-0.0302887	-0.00233835	-0.0395372	0.0577069	-0.0244377	0.0711229	0.00425789	-0.0262101	-0.0279496	0.0951414	-0.0137086	0.0131948	0.00634537	0.0267714	0.013867
3.3	-0.0389369	0.0931519	-0.00585458	-0.00630848	-0.0279487	-0.0125893	-0.0438493	-0.0453816	0.0876402	-0.0592599	-0.00805228	-0.0386344	0.0225698	-0.028175	0.00768719	-0.0622621	-0.0113147	-0.0279941	0.0377263	-0.00883084
3.4	0.0597103	0.00400597	0.0466748	0.0330279	-0.0391532	-0.00360559	-0.0772359	-0.00141041	-0.0447863	-0.0394193	0.041878	-0.0512137	0.0123783	0.0748382	-0.0686195	0.0468869	0.0587123	-0.0302176	0.0476853	0.0036914
3.5	-0.021346	0.133082	-0.0339472	-0.00572247	0.0416826	0.149521	-0.00792386	-0.028461	0.00769168	-0.0402292	0.0334771	0.0172055	-0.0200869	0.027126	0.00407599	-0.0183328	0.01996	-0.0372583	-0.00293954	0.0114513
3.6	-0.029739	0.0138492	-0.00874078	-0.00411088	-0.00433744	-0.0608603	-0.00424248	-0.0274591	0.000682074	-0.0278118	-0.0087655	-0.0191212	0.0306656	0.0891143	0.0883901	0.0201054	-0.0688198	-0.115696	0.0978122	-0.00205712
3.7	-0.0278995	-0.0234807	0.0845807	0.00531423	0.0644193	0.0399725	-0.0267119	-0.00463864	0.0541073	-0.0176891	-0.0083693	-0.0134144	0.0292273	0.0247968	0.0342218	-0.00157031	0.000316871	0.0337676	-0.0226915	0.0118031
3.8	-0.0906749	-0.053196	0.0664936	0.00282365	0.0312981	0.0100712	-0.0359787	0.000370679	0.0400879	-0.00311241	0.0473466	0.0195372	0.00230996	0.0143527	0.0664088	-0.0602391	-0.0148161	0.0803359	0.0412119	0.00866479
3.9	0.00923694	0.0742084	-0.000723513	-0.019616	0.0271989	-0.0175505	0.0484397	0.0335995	-0.0235678	-0.0457629	0.0421157	0.0148736	-0.00862138	0.032611	0.000621801	0.0734757	0.00898131	-0.0278706	0.0354025	0.0135291
4	-0.0278995	0.00344884	-0.0142567	0.0106372	0.0137535	0.00202605	0.0299057	0.051522	-0.016558	-0.0261923	-0.0352365	-0.018078	0.0421722	-0.00878952	0.0375189	0.00430622	0.0356271	0.00758065	-0.00825103	0.00438088
4.1	-0.0573326	-0.0450243	-0.0342037	-0.016222	-0.00532129	-0.044636	0.00172391	-0.00179998	0.0453926	-0.00702655	0.0340319	-0.00335094	0.0245424	0.0616892	0.0260573	0.0172153	-0.0526187	0.000539833	0.0921688	0.00188554
4.2	0.0433841	-0.0622963	0.0132587	-0.00647938	-0.0213354	0.0260275	0.0635462	0.0173469	-0.0142847	-0.0599348	-0.0361083	-0.0231097	-0.0176622	-0.0332092	-0.0274829	0.0434188	0.0279123	-0.0661629	-0.160624	-0.0154629
4.3	0.0377504	-0.0539388	-0.0132305	0.0120046	0.00260382	-0.0100417	-0.0434686	-0.0294072	0.0721052	-0.0157995	0.0306239	-0.0282642	0.0357613	-0.0395207	0.055104	0.00844868	0.0248263	0.00646897	-0.0412817	0.000565495
4.4	0.0528119	0.00790612	0.0541148	-0.0243041	0.00528198	0.0512356	-0.0645414	0.0112243	-0.0792664	0.0205073	-0.0137586	-0.0273438	0.0255287	-0.0368157	0.0103563	0.0459235	0.0353897	0.121469	0.0345726	0.0121206
4.5	0.0111916	-0.0613677	0.0180691	0.0152277	-0.0131917	0.0359499	-0.00373472	0.00332064	-0.0292513	0.0120042	-0.0883369	0.0384982	0.0337066	0.0137516	0.0312386	0.00189787	0.0346775	-0.0990201	-0.0238535	-0.00364328
4.6	0.0330365	0.0755084	-0.00797113	-0.009263	0.00735879	-0.0612626	0.00235869	0.0160667	-0.0334193	-0.01391	0.0410855	-0.0536069	-0.0240731	-0.0473349	0.00407603	-0.0067724	0.0458937	0.0535314	0.0895131	0.00583239
4.7	0.103055	0.132525	0.0136436	0.00582694	0.0389498	0.00645092	0.0262244	-0.00397072	0.0264474	-0.0287566	-0.0223181	-0.00384185	0.0406928	0.0746128	-0.0237148	0.070104	0.00126642	-0.0727095	0.0832057	0.0246154
4.8	0.00233861	0.0231353	-0.0254809	0.0321001	-0.0156512	-0.114495	0.0296519	0.0227459	0.0107229	0.0295503	0.000348725	0.0188622	0.0189535	-0.0126967	-0.00251849	-0.0172731	-0.0298897	0.00609835	-0.0602037	-0.00440529
4.9	-0.060092	-0.0754825	0.014798	0.0387173	-0.021226	0.0822096	-0.00919332	-0.0404278	-0.0214837	-0.0113455	0.0474258	0.0168373	0.0451311	0.0326862	0.0514928	-0.00956624	-0.00698257	0.0749009	-0.00659119	0.00746358
5	-0.047215	0.0136634	0.0277539	0.00218881	-0.0322119	-0.0264003	0.0566911	-0.0120971	-0.169066	-0.00594675	0.0375983	0.0296006	-0.0510315	0.0168322	-0.11321	-0.0811441	-0.00549886	0.0109158	0.0475192	-0.0158452
5.1	-0.0407765	-0.0840256	0.00870488	-0.0243774	0.0138083	-0.0112485	-0.0343284	-0.0198895	0.00522884	0.00444591	0.0108896	-0.00494643	-0.060771	-0.0304291	-0.0373745	0.00112711	-0.0367736	0.0535313	-0.00974487	-0.0156289
5.2	0.0292423	0.0699369	-0.00931801	-0.0407615	-0.0480073	-0.117713	0.0715437	0.029592	-0.115641	-0.0584501	0.0393418	0.0362891	0.0262274	0.0281028	0.110999	-0.00609813	0.0617389	0.041426	-0.117302	0.00163944
5.3	-0.0221508	-0.056539	-0.0697364	0.00314108	0.0393324	0.0391678	-0.0651762	0.0482379	-0.181191	0.0102496	-0.105535	-0.00654186	-0.0631135	0.0394485	-0.0832213	-0.0211266	0.062095	-0.0714743	-0.0133965	-0.0272384
5.4	0.0237237	0.0168208	-0.00758629	-0.0107524	0.0237555	0.0464085	-0.0204915	0.0914299	-0.0724462	0.0175379	0.0167544	0.0261643	0.0120084	0.11143	-0.0538606	-0.0144794	0.0622729	-0.0797504	-0.068171	0.00635625
5.5	0.0325766	0.0184922	-0.00303241	0.0491924	0.0672068	0.00564631	-0.023792	0.0105007	-0.0383449	-0.0306462	-0.00718043	-0.00991682	0.00210447	-0.0265219	-0.077098	0.0217431	-0.0371297	0.00399842	0.00320179	-0.00205261
5.6	-0.0143326	-0.104826	-0.0395913	-0.0259401	-0.00745288	0.0688009	-0.0204915	0.0051574	-0.00310696	0.00728033	0.0123954	0.0318097	-0.0434289	-0.000599637	-0.0210457	-0.0612988	-0.0112553	-0.134595	-0.0193719	-0.0200996
5.7	0.0505125	-0.120984	-0.0517776	0.0268748	0.062561	-0.0453063	0.0377763	0.0353807	0.0601698	0.0790842	-0.0743089	-0.0643453	-0.0100186	-0.0409483	-0.0670494	-0.0359623	0.0260725	0.0361145	0.0586401	-0.00197443
5.8	-0.0380171	-0.0331382	0.0514211	0.0433078	0.0449619	-0.101354	0.0806837	0.0391098	0.0721052	-0.0206584	0.0269782	-0.0234165	-0.00685423	0.0439568	0.0511789	-0.0197778	0.0178236	0.0364851	-0.0369662	0.011991
5.9	-0.0373273	0.0309355	0.0537301	-0.0228147	0.000198937	-0.0825824	0.0500899	0.0312619	-0.0254623	0.0627529	-0.0292131	-0.00813727	0.0722538	-0.050641	-0.0552737	0.0349412	-0.00846611	-0.030588	-0.0980479	-0.00591524
6	-0.0241053	0.0342785	0.00864075	0.0505841	0.00883451	-0.0194278	-0.0206184	0.050687	-0.0120112	-0.0131001	-0.0196234	-0.0234778	-0.045196	0.0380961	-0.0141371	0.028005	-0.0177833	-0.0158888	0.103954	0.00514263
6.1	-0.104012	-0.0920116	0.0683536	-0.0215694	0.0275815	0.0163732	0.0290171	0.029926	-0.0258412	0.0172681	-0.100859	0.00235571	0.0352272	-0.0513172	0.0353208	-0.0449217	0.00999007	0.0090629	-0.1178	-0.014624
6.2	-0.0637712	-0.0414956	-0.00239114	0.0168881	0.0213507	0.0182504	-0.0160483	-0.0247319	0.0982495	0.00701038	0.0687453	-0.0675975	-0.00911453	-0.040798	0.0191489	0.0107608	0.00405558	-0.000695405	0.0199661	0.000935907
6.3	-0.00341008	-0.0583961	0.0511645	-0.0510168	-0.00477467	0.0637056	-0.0871376	0.0314845	0.106396	-0.0768059	0.00026949	-0.00654186	0.0154193	0.0151041	0.0040759	-0.021801	0.0776433	0.0581016	-0.0542284	0.00311852
6.4	0.0416594	-0.0513387	0.0414155	0.0266551	0.00954506	0.0545879	0.0389188	0.0202968	-0.0444074	-0.0346953	0.0433839	-0.0113895	-0.033977	-0.0556001	0.0401882	-0.108407	-0.0212252	-0.0681393	0.0714209	-0.00216359
6.5	0.0228039	0.00493465	-0.0073939	0.00895235	0.0675348	-0.0373952	-0.0554014	0.0180705	-0.00594882	-0.106769	0.0387079	-0.0113281	-0.0307716	-0.0478609	-0.0325073	-0.0363477	-0.0637162	-0.0625807	0.0438676	-0.0154289
6.6	-0.107461	0.0951948	-0.026443	0.00113887	-0.00827274	-0.170543	0.0373955	-0.00864623	0.0516444	0.0636976	-0.0322248	-0.00887357	0.0179261	-0.0658939	-0.013509	0.0120132	-0.0328568	-0.0523282	0.0780602	-0.00894639
6.7	0.0146407	0.0933377	-0.00745804	-0.013243	-0.00400954	-0.0934433	0.0808108	-0.00502833	-0.0838133	-0.0207935	-0.0506911	-0.0193053	-0.0310593	-0.0455317	0.0899601	-0.089429	-0.00704192	0.0130156	0.108767	-0.00370079
6.8	0.0267129	-0.109469	-0.0204781	-0.0152697	0.0234823	0.0269661	-0.0663187	-0.0502795	0.0135647	-0.0175541	0.0340318	0.0148122	-0.0236211	-0.0580045	-0.0728587	-0.0396231	0.0203161	-0.0505989	0.0128288	-0.0184927
6.9	-0.116199	0.0866516	-0.00867665	-0.021081	0.0386219	0.0134234	-0.0140173	0.058535	0.0789254	0.0438571	0.041244	0.0187395	0.0356381	0.0154047	-0.0226156	0.0531488	0.0869604	-0.0622102	0.100468	0.0224641
7	-0.012608	0.016635	0.0361561	-0.0433985	0.0408081	0.0730918	-0.0165562	0.00465648	-0.0584268	0.0124092	-0.0913486	-0.0421935	-0.00590907	0.000752874	0.0351638	0.0212614	-0.009475	-0.0757976	-0.0507427	-0.00871164
7.1	-0.00053575	0.153883	-0.0138718	-0.00249936	-0.0443454	-0.0455745	0.0721785	0.026642	0.0141331	0.0275258	-0.0177213	0.00695787	-0.00582683	-0.107896	0.00109271	0.00131984	0.0846459	0.0115333	-0.0331485	0.00676277
7.2	0.0372905	0.0114348	-0.020927	-0.00682125	-0.0274022	0.00792577	0.0158148	-0.0533965	0.0272052	-0.0414439	-0.056873	0.0318711	-0.0242786	-0.081823	-0.0238718	-0.0210303	0.0149158	-7.78031e-05	-0.00476537	-0.0113817
7.3	-0.0713594	-0.0632249	0.0335264	-5.7582e-05	0.0437048	0.100177	-0.0187143	0.00281976	-0.0411868	0.0951457	0.032526	0.0172668	0.0238438	0.0296807	-0.0108399	-0.126133	-0.00543961	-0.0256471	-0.0912426	-0.00395548
7.4	0.0363707	0.0794086	-0.00219867	-0.00525854	0.0138082	-0.0521447	-0.0206185	-0.0154366	-0.0161791	0.0120042	0.0234117	-0.0231097	0.00691257	-0.0082636	0.0419153	0.0117241	-0.0735081	0.0138803	-0.0557222	-0.00173706
7.5	-0.0159422	0.0431931	-0.00681664	0.0095384	0.0137535	0.0295136	0.0682432	0.0976637	-0.0891179	-0.0380697	-0.0243787	-0.0212688	-0.036114	-0.0288512	-0.0587278	-0.0113003	-0.040453	-0.0424463	0.0153186	-0.00717171
7.6	-0.00559464	-0.0619249	0.0371823	0.000259807	-0.0381693	0.00202602	0.0450122	-0.00931413	-0.109389	0.0703112	0.010097	0.00978052	0.00432365	-0.0114945	0.0315527	-0.0283517	0.0276155	-0.129901	0.0188043	-0.0072197
7.7	-0.0223807	0.0615794	-0.0237492	-0.00237724	-0.0495924	-0.0249253	0.0498362	0.00337628	-0.0572901	0.0913666	-0.0013156	-0.0309641	-0.0299908	-0.0168293	0.0376761	-0.0534955	0.0169929	-0.0249061	0.089513	0.000659158
7.8	0.0756916	0.0344642	0.000110312	-0.0176626	-0.00608643	-0.0474517	0.0849999	-0.0400382	-0.0392922	0.0188877	-0.0124113	-0.00660318	-0.0571546	-0.0113442	-0.0485222	0.0769438	-0.0139258	-0.0538105	0.00552563	-0.00303578
7.9	0.0558013	0.0714226	0.0256375	-0.0436672	-0.0404103	0.10487	0.0787796	0.0718377	0.0378145	-0.000413042	0.00676833	0.0603432	-0.018854	-0.0351627	0.0499228	0.0170227	-0.0146973	0.0256151	-0.0258452	0.0224624
8	-0.0449155	-0.00490854	-0.00848423	-0.00547825	-0.0148314	-0.0135279	0.0344757	-0.0439344	0.0541073	-8.15738e-06	0.00280562	0.051507	-0.022758	-0.0125464	0.0114554	-0.00185933	-0.0455567	0.0499491	-0.0668431	-0.00428167
8.1	0.0267129	-0.172429	0.0503948	-0.0215694	0.023537	0.0773825	-0.054005	0.016512	0.000682022	-0.0243027	-0.0212877	0.0483776	-0.0072652	-0.0344865	0.0180498	0.0237662	0.0742012	0.11307	0.0878531	0.0118523
8.2	-0.0301989	0.00363452	-0.0721095	-0.00137617	0.00123735	0.0212003	-0.00893953	0.0131167	-0.0370189	0.0473663	0.0110481	-0.0205325	-0.0477439	-0.0463582	-0.0975092	-0.0165025	-0.0465655	-0.0778976	0.0521668	-0.018578
8.3	-0.0104235	-0.0249664	-0.033434	0.0149102	-0.0752259	0.0403747	0.0112448	0.0234137	-0.0313353	-0.0472475	0.0474258	-0.00746223	0.0152549	-0.018933	-0.0323503	-0.04444	0.00595467	-0.00835392	0.0520009	-0.00650486
8.4	-0.029854	0.0535934	-0.0369617	-0.00633294	0.00954506	-0.0239867	-0.00640058	0.00320938	0.0319415	0.0502007	-0.035712	-0.0243983	0.0270903	-0.00683595	0.0285695	-0.0520506	-0.0348745	0.0501962	0.0578102	0.00288152
8.5	-0.0426161	-0.0630391	-0.00566213	-0.0679136	0.0244661	-0.022914	0.050217	0.00432251	-0.000454616	0.0138938	0.00446995	-0.00549869	-0.0102241	-0.0464333	0.0692349	-0.0435729	0.0657743	0.136539	-0.0208657	0.00209069
8.6	-0.051699	-0.0439099	-0.0165015	0.00731646	-0.0339608	0.0622308	0.0382841	0.0298703	0.0950288	-0.00648665	0.0475844	0.0286189	0.0278711	0.0160809	-0.0460101	0.0139399	0.048861	-0.0273765	0.100634	0.015283
8.7	0.0362558	-0.0504101	0.0435961	-0.00166918	-0.0829869	-0.00588509	-0.0767282	0.0154544	-0.0182631	0.0581639	-0.0669383	-0.0159917	-0.0371414	0.0508694	-0.011311	-0.0443436	-0.0110773	-0.00390701	0.135988	-0.00454342
8.8	0.043844	-0.0754825	-0.0411948	-0.00960489	-0.0612887	-0.0985386	-0.0537511	-0.0213366	0.121173	0.0728756	0.00732311	-0.00715549	-0.0225115	0.0382463	0.0354779	0.0546901	0.0100494	0.0269739	-0.0243514	-0.000240119
8.9	0.0549964	0.0554506	-0.0402327	0.0286573	0.0191645	0.00846213	-0.095643	-0.00992635	0.0834723	0.0921763	0.0183395	0.00413524	0.00884412	0.0229184	-0.0373745	0.0267526	-0.0342218	0.0508138	0.0254436	0.0148541
9	0.00325833	-0.056539	0.0330133	-0.0290656	-0.023467	0.0368884	-0.0463883	0.013729	0.0537284	-0.022413	-0.0640058	-0.0555091	-0.00352558	-0.0573282	0.0596574	0.0209725	0.00999005	-0.03837	-0.096886	-0.0138032
9.1	0.0141809	-0.053196	-0.0598591	-0.0253785	0.0490065	0.00390328	0.0381572	-0.00552927	0.0544862	0.138066	-0.0323833	0.00867598	0.00473456	-0.018858	-0.0538606	-0.00243729	-0.09689	0.0429083	-0.0361362	-0.00160049
9.2	0.0325766	0.023321	0.0279464	0.00677928	-0.0468049	-0.071185	0.00604004	0.0217997	-0.081161	0.0587038	-0.030402	0.0144441	-0.00340231	-0.0742341	0.0595004	0.0207798	-0.00787266	-0.00748916	-0.0114047	-0.00326657
9.3	-0.0698647	-0.105941	-0.0314458	-0.0177114	-0.0699789	-0.145201	0.0368877	9.24033e-05	-0.00916938	-0.00230264	-0.017008	0.0494821	0.014885	-0.0155519	0.0230741	0.017697	-0.0026503	0.00560431	-0.0905786	-0.0226148
9.4	-0.0671054	-0.0624821	-0.0688385	0.0115895	-0.0205156	-0.0222436	-0.0366135	0.0569766	-0.0358821	0.101084	0.0074816	-0.0581477	0.00724135	-0.062663	-0.0193184	-0.0210302	-0.0279312	-0.0828386	0.0246137	-0.0198222
9.5	0.0385552	-0.0128946	0.0174918	0.0315874	0.0636542	-0.0092372	-0.00779698	-0.0278487	0.0211428	0.0879922	-0.0683648	-0.037714	-0.0509494	-0.0371163	0.0616985	-0.0251727	0.0296926	-0.100873	-0.00393552	-0.00158361
9.6	0.0190097	-0.00286565	0.065788	0.00148072	-0.0557685	0.00859622	-0.0208723	0.0431172	0.00238708	-0.00554191	0.0449689	0.00321483	-0.00237486	-0.124426	-0.0544886	0.000838141	0.0225119	-0.0881501	-0.124771	-0.0140708
9.7	-0.0580226	0.109495	-0.0660806	0.00423979	-0.0137929	-0.00816451	-0.0508314	0.0528021	-0.061837	-0.031861	-0.048472	0.00530116	-0.0180732	-0.0347871	0.00831529	-0.0159244	-0.00152275	-0.0158889	-0.0431075	-0.0151691
9.8	0.0464883	-0.0713966	0.0187745	-0.0338513	0.034632	-0.0136621	-0.0277274	-0.00775562	0.101091	-0.0715421	-0.0365839	0.0238326	-0.00200501	-0.0653679	-0.0844774	-0.0113003	-0.00229432	-0.0764153	-0.13639	-0.0218921
9.9	0.0414295	0.0656652	0.00729384	-0.0176626	-0.0632562	-0.0805711	0.0441236	0.0382192	0.0675584	0.0103846	0.0100178	0.000576246	-0.00151187	-0.0169795	-0.0406718	0.0396617	-0.0503043	-0.0165065	-0.0248493	0.000664047
10	0.0570659	-0.00082276	0.05559	0.00804893	0.0575874	0.0106076	0.0168304	0.0518003	-0.0773719	0.0508756	-0.0323041	-0.0166053	0.00572083	-0.0474101	-0.104889	0.0213577	-0.033925	0.0123981	-0.0130645	0.00113107
10.1	0.101101	0.0318641	0.0413513	-0.0096293	-0.0122078	-0.0125893	0.00616706	0.032041	0.182934	-0.0128303	-0.0361875	-0.0215757	0.0949384	-0.0510167	0.0982817	-0.0824928	-0.067989	0.0584723	-0.000449765	0.0179043
10.2	-0.0164021	-0.0115946	0.033783	-0.0403463	0.0779739	-0.00467831	-0.0138904	0.0285901	0.0510761	0.108103	-0.0181968	-0.0117577	-0.0754009	0.0127749	-0.0128811	0.00286116	-0.0577817	-0.0219414	0.0408801	0.00374583
10.3	-0.0250252	-0.0998118	0.00088005	-0.0205927	0.0140269	-0.00937132	0.173354	-0.0330807	-0.00575931	0.110802	-0.114649	-0.00789186	-0.0264155	0.0455347	-0.00942694	0.0255966	0.00547985	-0.0820973	0.011667	-0.00246217
10.4	0.0493627	-7.99057e-05	0.0105007	-0.0181021	-0.0435803	-0.00119208	0.0808107	0.0363268	-0.102569	-0.0133701	0.0301484	0.00253977	0.00563861	0.0356917	-0.0011054	0.11018	0.0627477	0.0256151	-0.0331485	0.0124429
10.5	-0.134595	-0.0331382	0.0335905	-0.0384419	-0.0401369	-0.0888844	0.077891	0.0406683	-0.0470597	0.0360289	-0.035712	-0.0502932	-0.00537482	0.00653845	-0.0537036	-0.0503164	0.00393695	0.0284562	-0.0251813	-0.0197751
10.6	0.0502825	-0.0102945	0.0240981	0.0193298	0.00932647	0.075103	0.0805569	0.0262525	0.0944605	0.0129491	-0.0225558	-0.00138741	0.000583974	0.000752833	-0.00110536	-0.0515689	-0.019623	0.0337676	-0.0132305	0.0161946
10.7	-0.0961937	-0.0240379	-0.0591536	-0.00533184	-0.00860066	0.0399724	0.00934064	0.0280335	0.0677478	-0.0778858	-0.00892402	-0.0294301	-0.0561684	-0.0141994	0.0822667	-0.0292188	0.00601402	-0.0081068	0.0790561	-0.00551683
10.8	-0.0359476	0.0563793	-0.00585458	-0.0127791	-0.0120986	0.00712137	0.0876658	0.0378296	-0.00462257	0.0101146	0.0179432	-0.0150099	-0.0531685	-0.0226899	-0.0529185	0.0160593	0.00987144	-0.0149007	-0.115144	-0.00537629
10.9	-0.0782578	0.0190493	-0.00508486	-0.0407615	-0.000238337	-0.0463791	-0.04715	0.0689433	0.0935132	-0.0566954	0.0422743	0.0828019	0.0455831	0.00931855	0.0365769	-0.00523107	-0.00561763	0.0169684	-0.110165	0.00102362
11	0.0168252	-0.145685	0.0579632	0.0227726	0.000745495	-0.0379316	-0.0174448	-0.00758869	-0.146332	-0.0297014	-0.0677307	0.00155796	-0.000484509	-0.00390559	0.0375191	-0.0468483	-0.0422927	0.0420437	0.0339087	-0.0175058
11.1	0.12674	0.00196303	-0.0298423	0.00262829	0.0133709	-0.0907615	-0.0348362	-0.0144347	0.0616854	0.080299	-0.0147889	0.0307666	-0.032662	0.0088677	0.0288834	0.00228315	0.00933735	0.0878709	-0.0675069	0.00894015
11.2	-0.0708995	-0.0827256	-0.00623941	0.0132987	0.0220065	-0.00695774	0.0442505	0.045288	0.137276	-0.000952827	0.00462848	-0.037039	0.0174741	-0.0531205	-0.0334494	0.062108	0.0308202	-0.0529458	-0.17938	-0.0077136
11.3	0.0324616	0.138839	0.031474	0.00785366	0.0687371	0.028441	0.0194962	0.0845837	-0.141785	0.00336616	-0.0667797	0.0429163	-0.0283881	0.011798	0.0186778	-0.0706435	-0.0581971	0.0230211	-0.0356382	0.00580179
11.4	0.00958184	-0.0400098	-0.00271179	-0.00237729	0.0354519	-0.0837891	-0.00386167	0.000259326	0.032131	0.0369737	-0.0673345	0.0126033	-0.0111692	0.00210537	-0.012724	0.0501623	0.010999	-0.000695405	0.10329	0.0036255
11.5	0.0586755	-0.0988832	0.0536018	0.0453588	-0.0938635	-0.0184891	0.00565919	0.0434512	0.0342149	-0.0135051	0.01509	0.0592387	0.0211315	0.0225427	0.0748873	-0.0279664	0.0327786	-0.0119361	-0.0206998	0.00954142
11.6	-0.0314636	-0.00918019	-0.0296499	-0.0036714	0.00260376	-0.0300206	-0.0861221	0.0588689	0.0823355	-0.018769	0.000824266	0.0363505	-0.0149089	0.0473379	-0.0215166	-0.0558076	0.0107023	0.0479729	-0.00957889	-0.00124699
11.7	-0.0807873	-0.102041	0.0128738	-0.014586	0.0527778	-0.0327022	-0.0363596	-0.00107645	0.0857457	0.0381884	0.0299898	0.0175122	0.0354737	-0.0415494	0.0483527	-0.00137758	-0.0124422	-0.0113184	-0.00974483	-0.00121423
11.8	0.0210792	0.0140348	-0.0577425	-0.00379347	0.00451676	-0.0164779	0.0120065	-0.0497786	-0.10901	-0.0151247	-0.071535	-0.0175257	0.00189898	0.0264498	0.0711191	-0.0329759	0.0610861	-0.0656688	-0.0177121	-0.0129028
11.9	-0.00950376	0.0535934	0.0171071	-0.0547526	-0.0123172	-0.041686	0.0438698	0.0106121	0.0650955	0.017403	-0.058775	0.0659886	0.0121728	-0.0682982	-0.106616	0.0757878	-0.0256762	-0.0163829	-0.0261772	-0.00308183
12	-0.000880681	-0.0307237	-0.0118835	-0.00953157	0.0478041	0.0973613	0.0895699	0.00766213	-0.0951803	-0.0789655	-0.0617075	0.0475184	0.0109399	-0.0054084	0.0447414	-0.0411645	0.0286244	-0.0141595	-0.0293309	-0.000248131
12.1	0.0229188	-0.0260807	0.012938	-0.0396627	-0.0896003	0.00752357	0.0158149	-0.00630845	0.000492565	-0.0194438	-0.0215255	0.0114374	0.0274601	-0.045682	-0.094683	0.0490063	-0.0246673	0.0695894	0.0435357	-0.00562827
12.2	-0.0410064	0.0353928	-0.025096	-0.0302131	0.0433222	0.11077	0.0296518	-0.0127094	0.0952182	-0.0731618	-0.0357913	-0.00856682	0.00218666	-0.113155	0.00910023	0.0683699	0.0442915	-0.0173712	-0.0482529	0.00173575
12.3	0.1702	0.0194209	-0.0644771	0.0159846	-0.0284953	-0.0483904	-0.0408027	0.0126715	-0.000833583	-0.0352352	-0.0359498	-0.0231711	0.0187891	-0.0186325	-0.0659503	0.0245368	0.0353897	0.0961469	-0.00957889	0.00113803
12.4	0.0292423	-0.0333239	-0.0876311	-0.0176626	-0.0685032	0.0202617	-0.033313	0.0236921	-0.0133373	-0.00432718	-0.0415768	-0.0365481	-0.0436755	-0.0830251	-0.0599839	-0.0493531	0.0169334	0.0101746	-0.0663451	-0.0283317
12.5	-0.11229	-0.0195806	-0.026892	0.0032631	0.0369823	0.0249548	-0.0165561	0.0332656	0.092187	-0.0669532	-0.10609	0.0153032	0.00826875	-0.0494388	0.0527489	0.0905273	0.0386537	-0.114213	0.00901124	-0.00562359
12.6	-0.0101936	0.0788514	-0.0182974	-0.00411097	0.0131523	-0.055631	0.0566912	-0.0211696	0.0342149	0.0873174	-0.0470454	0.0208258	-0.00130641	-0.0364401	0.0803827	0.0261746	-0.00401531	-0.0885207	0.0123309	0.00648477
12.7	0.0476381	0.0868374	-0.0529963	-0.032191	-0.0362564	-0.0953205	0.0354913	0.040891	-0.0419445	0.0738204	-0.0415768	0.0187395	0.0182548	-0.0441041	-0.0786681	0.0843618	0.0185951	0.0315441	0.00950921	0.00224343
12.8	-0.113095	-0.0158661	-0.099689	-0.0158069	0.0527231	-0.0335068	0.0737018	-0.0866253	-0.0167475	-0.0344255	-0.0586958	-0.0737337	0.0128303	-0.0392202	0.0109844	0.00305389	0.0539647	-0.11199	-0.00742113	-0.0262929
12.9	-0.0781429	0.059908	0.0383368	-0.0227902	-0.0227564	-0.0038737	0.0194962	0.0258629	-0.0330403	0.0253663	-0.0862763	0.0189236	-0.0193883	-0.0706275	-0.094997	-0.00243729	0.0124232	0.0264797	-0.0763041	-0.0149388
13	-0.0741188	-0.0440956	-0.0331133	-0.0414207	0.0539801	-0.10055	-0.0326782	0.00293098	0.0457714	0.0203723	0.0242042	0.0376391	-0.0207855	-0.0549238	-0.0179054	0.00623298	0.0362799	0.0495785	-0.111327	-0.0133646
13.1	0.0348761	-0.0392669	-0.0254168	-0.03097	-0.0804729	-0.0982704	0.0184807	-0.0465504	-0.0567218	-0.0253824	-0.00670496	0.0167145	0.017433	-0.0601083	-0.0485222	0.0908162	0.045775	0.0441436	-0.0980478	-0.0183261
13.2	0.0323467	0.0353928	-0.0181691	-0.0647882	-1.96926e-05	-0.0419542	-0.00805078	-0.0463834	0.110185	-0.040499	-0.0937263	-0.0533614	0.0352683	-0.144863	0.0909022	-0.0111075	0.0139069	-0.0442992	-0.0610337	-0.0163292
13.3	0.108804	-0.0634107	-0.00585453	-0.0258912	0.026543	0.0524425	0.0702742	0.0236921	-0.0101167	0.0392682	-0.0553671	-0.0115735	0.0152138	-0.0362146	0.0931004	0.0474649	0.0123045	0.0291972	0.0146547	0.0170806
13.4	-0.0488247	0.0454217	-0.0946221	-0.0226193	0.0319539	-0.0373952	0.0422194	0.0462343	0.0516444	0.066667	-0.0775583	-0.00887362	0.0224466	-0.10767	0.000464743	-0.0162134	0.0463685	-0.0308352	0.050673	-0.00213255
13.5	-0.0144476	0.0482075	-0.00245525	-0.0216182	0.00927177	0.0218709	0.0264782	0.0151761	-0.0175053	-0.108659	0.00399445	0.122319	-0.0853871	-0.103913	-0.0171204	0.0661542	0.126721	0.0389555	0.00884521	0.00615204
13.6	-0.0510091	-0.069168	-0.0769199	-0.0295783	-0.0168536	0.0102053	0.0343488	-0.0613002	0.00598661	-0.0104007	-0.0561597	-0.0271596	-0.0177034	0.0113472	-0.028582	0.0436115	0.0927762	-0.0309587	-0.0759721	-0.0186047
13.7	-0.0576776	0.0727227	-0.0399762	-0.047574	0.0238649	-0.00642138	0.0483127	-0.0506135	0.0283419	-0.0525114	-0.0343647	-0.0195507	-0.0492645	-0.0914405	-0.0502494	0.0228028	0.0370514	-0.0650511	0.00353381	-0.0172666
13.8	-0.0508941	-0.0283094	-0.0470955	-0.045645	-0.0603596	-0.0596537	0.120798	-0.0133773	0.0793044	-0.0414438	0.0249176	-0.0354436	-0.0048817	-0.018858	-0.0419278	-0.0271957	-0.0278719	0.051555	0.0174764	-0.010995
13.9	-0.0291642	-0.105941	-0.0127173	-0.0146104	0.0432676	-0.0132598	0.0552947	0.00844134	0.00352378	0.00768525	-0.0675723	0.0602205	-0.0393194	-0.0519934	0.0912163	0.0439968	-0.0186141	-0.0340468	-0.0397879	-0.00596737
14	-0.0414663	0.0173778	-0.00444353	-0.0356826	-0.0174548	0.0493585	0.00756339	-0.00502835	0.120605	-0.0116156	0.0196075	0.0708976	-0.0469631	-0.0434278	-0.0389447	-0.0240166	0.0511754	0.0961469	0.0372284	0.0105746
14.1	-0.000420804	-0.0734395	-0.00405869	-0.0271854	0.0402616	-0.0837891	0.125876	-0.0365316	0.0328888	0.0107894	-0.109577	0.071143	-0.0605655	0.0341138	-0.0474232	0.0105681	-0.0117301	-0.0597397	0.0681012	-0.0063536
14.2	-0.0619316	-0.0518959	0.0111421	-0.0436671	-0.00816335	-0.0832527	7.35739e-05	0.037273	-0.0337981	0.0406178	0.00962144	0.0426094	0.0137755	-0.0441792	0.070648	0.0180823	0.0441728	-0.0176182	-0.135228	-0.0100904
14.3	-0.0374423	-0.0782682	-0.0661447	-0.0485507	-0.0611794	0.0187869	0.124988	-0.00792257	0.0463398	-0.0159345	-0.0367423	0.0745793	-0.0178677	-0.0203607	0.00658809	0.0350375	0.040256	0.125298	-0.0640214	0.000917845
14.4	-0.059862	0.0927805	-0.0497252	-0.0339002	0.0429396	-0.0640784	0.0471703	0.00371025	0.0220901	-0.0329408	-0.0981645	-0.0150713	-0.0342236	-0.124426	0.0651527	-0.00956618	0.0439947	0.00103384	0.0284312	-0.00919236
14.5	-0.0103085	0.108567	0.0271767	0.012908	0.0331564	-0.0270706	0.0555486	-0.025845	0.0838512	-0.0871987	-0.122654	-0.0209621	-0.00870358	-0.0650674	0.0605993	0.0864811	0.0474961	-0.0460285	0.0491791	0.00795394
14.6	-0.0414663	0.00549178	0.0385934	-0.0707705	-0.0494284	-0.089823	0.0715437	-0.0437674	-0.0243256	-0.0247076	-0.122971	0.0460457	-0.0087446	-0.0900129	0.000778772	0.0365789	0.017705	-0.016877	-0.0668431	-0.0227895
14.7	-0.0511241	-0.059139	0.0292933	-0.0454496	-0.0510681	-0.0245231	-0.0429608	-0.0405949	0.00238703	0.017808	0.0050247	-0.0221279	-0.0230868	-0.0676972	0.021347	0.0433225	0.0273189	0.0220328	-0.0719885	-0.0174329
14.8	-0.140343	0.0257353	0.0224946	-0.0164417	-0.0237949	-0.074403	-0.0343285	-0.031578	0.0150803	-0.040499	-0.0451433	0.0810837	-0.0196349	-0.125628	0.0147526	0.0343632	0.0753882	-0.0360231	0.040714	-0.0146424
14.9	-0.099298	-0.108355	-0.0198367	-0.0038179	0.0366543	0.00216014	0.102264	0.000648971	-0.0377766	0.070986	-0.0563974	0.0438368	0.00757015	-0.00826356	-0.0331353	-0.0253653	0.0878505	-0.0552928	0.0184723	-0.00405764
15	-0.0498594	-0.0468815	-0.0197085	-0.043423	-0.0199691	0.0138256	0.0715438	0.000426387	0.0876402	-0.0716772	-0.127172	0.0219304	-0.0815652	0.010671	-0.00283247	-0.0199706	-0.00164152	0.0877474	-0.0570501	-0.0130508
15.1	-0.0155974	-0.0556103	-0.0488915	-0.047403	0.0346321	-0.0124553	0.101249	-0.0428768	0.121363	-0.0172843	-0.0641643	0.0021103	-0.062497	-0.077991	-0.0460101	-0.00860282	-0.0147567	0.0178331	0.0239497	-0.0112107
15.2	-0.0131829	0.0422644	-0.0719172	-0.0488925	0.0169782	-0.0221095	0.0392997	-0.0238413	0.0518339	0.0295504	-0.0689196	0.00155794	0.0214192	-0.0743092	0.0725321	-0.0418388	0.00820975	0.0168448	0.021294	-0.00227508
15.3	-0.0438808	0.0847945	-1.79508e-05	-0.0363663	-0.0604142	-0.00762822	0.0862694	-0.0449919	0.0732419	0.012679	-0.0165325	-0.062934	0.0121728	-0.0495139	0.00266286	-0.0610098	0.0165181	-0.0519576	-0.101865	-0.0130934
15.4	-0.00237538	-0.00212279	-0.0728792	-0.0843222	-0.0626551	0.0108757	-0.00309994	-0.0300194	0.0237951	-0.0606096	-0.103554	-0.0683952	9.08059e-05	-0.098804	0.0182068	-0.045307	0.050404	-0.0913616	-0.000781786	-0.032785
15.5	0.0486728	0.0474646	-0.0630019	-0.0482088	0.0287292	-0.0403452	0.138571	-0.0999837	-0.0902546	-0.0599348	-0.0338891	0.0182486	0.05072	-0.131113	-0.00754273	-0.0638035	-0.0390288	0.023021	0.0832056	-0.0125512
15.6	0.0255632	-0.0138232	0.0231361	-0.0783887	-0.0530356	-0.0418202	-0.0207453	-0.0666435	-0.00916949	-0.054131	-0.0300057	-0.0161143	0.0127892	-0.0142745	0.0767714	-0.0544589	0.0235208	-0.0528223	0.0626237	-0.014791
15.7	-0.0458353	-0.0622963	0.0276899	-0.0491122	-0.00368158	-0.0616649	0.0822071	-0.0678124	0.0603592	-0.0299714	-0.0246164	0.0428549	-0.0476206	-0.131263	-0.0858905	-0.0874059	0.00405563	-0.0608513	-0.0316547	-0.0301321
15.8	0.0163654	-0.124884	-0.0348451	-0.0584886	-0.0676834	-0.0619331	0.000962321	-0.0953083	0.0313731	0.0437221	-0.0222388	0.093479	0.0400352	-0.0879842	0.00454699	-0.0652485	0.0263693	-0.0798739	-0.0484189	-0.0257923
15.9	0.043499	-0.0301667	-0.00033867	-0.0821735	-0.026473	0.0201277	-0.0348363	-0.129483	0.157548	0.0094398	-0.0482343	0.0556184	0.0176795	-0.108346	-0.0662643	-0.0331686	0.017705	-0.0413347	0.0481832	-0.0121589
16	0.0228039	0.0591651	-0.0495328	-0.0753121	0.000581508	-0.0642125	0.0913472	-0.0616341	-0.0347454	-0.0525115	-0.0326211	0.0259803	-0.04347	-0.154406	-0.00612973	-0.0200668	0.0176456	-0.0625806	0.0237837	-0.0218903
16.1	0.0647691	0.0118062	-0.0166298	-0.00757821	0.0564943	0.0040373	-0.0320434	-0.0541201	0.16361	0.0646425	0.0249968	0.00333756	0.0614459	0.0142776	0.055261	-0.0151537	0.0386537	-0.0375054	-0.0419456	0.0188608
16.2	0.0896034	-0.126741	-0.0383086	-0.0503331	-0.0290965	0.00671914	-0.0763473	-0.100373	0.0588436	-0.0962416	0.14158	0.0113146	0.0112276	-0.0551492	-0.0478943	-0.0432839	-0.031492	0.00301021	0.0622919	-0.0163511
16.3	0.048443	-0.0535674	-0.0252243	-0.0703066	0.0251766	-0.061799	-0.00513106	-0.0442684	0.035541	0.00390609	-0.0390407	0.0591773	-0.0531684	-0.0904637	-0.0347055	-0.0601428	0.0626291	0.0977527	-0.00493135	-0.0110591
16.4	0.0284376	-0.053196	-0.007009	-0.0349013	-0.0154872	0.0557945	0.0135299	-0.065586	0.0973022	-0.0136401	0.0360131	0.069793	0.00826872	-0.0951974	0.109272	-0.125748	-0.0400375	-0.0341702	0.0395521	-0.00142153
16.5	0.0885686	-0.0071372	-0.0646695	-0.0931613	-0.00892859	0.0171778	-0.035598	-0.0620238	0.165884	-0.0255174	-0.00836924	0.0140145	-0.0227992	0.0394485	-0.0971952	-0.0376964	-0.00638912	-0.104949	0.0617938	-0.0098709
16.6	0.0644242	-0.192115	-0.110657	-0.0763376	0.00397017	-0.0862027	0.0186076	-0.0791113	0.19127	-0.027407	0.121132	0.00560789	-0.0210321	-0.15418	0.0334367	-0.013805	0.0126012	0.0482198	-0.0344763	-0.0155818
16.7	0.052352	-0.056539	0.00318898	-0.0701112	0.0262151	-0.0576423	-0.0143981	0.0361042	0.242233	-0.0958368	-0.0982438	-0.00537603	0.0324738	-0.0325329	-0.0205746	-0.0337466	0.0393065	-0.100132	-0.0499128	-0.0106933
16.8	-0.00191544	0.0599079	-0.0152187	-0.0470367	0.0419012	-0.0200981	0.0215274	0.0289798	0.0660427	-0.0846342	0.0566193	-0.0191211	0.00588527	-0.0187076	0.0177358	-0.0202596	-0.00900021	0.0688483	-0.0371321	0.00496441
16.9	0.10593	0.0114348	-0.0669144	-0.0306527	-0.001878	-0.0268025	0.0503439	-0.0320789	0.167399	-0.0241678	-0.0155021	-0.0309028	0.0599253	-0.119542	-0.0394157	-0.0571564	-0.045616	-0.0554164	0.0795541	-0.00376096
17	0.0539616	-0.0513388	-0.0338189	-0.0297248	0.0199297	0.0127529	0.00426282	0.021243	0.101281	-0.0770759	0.0682697	0.0259188	-0.014087	-0.050641	0.0149096	0.0251149	0.0142036	-0.0152712	0.0138247	0.00545866
17.1	0.120531	-0.101112	-0.0326003	-0.0758493	0.0603748	-0.0481223	0.0392997	-0.00797823	0.145802	-0.0863888	0.111543	0.0278211	0.00567977	-0.0753611	-0.0186904	-0.00330434	-0.0123236	0.00523363	-0.101699	-0.00248132
17.2	-0.0252551	0.0433788	-0.0144491	-0.0528969	0.0213507	-0.0828505	0.0255896	0.0172913	0.0876402	-0.0359101	0.0538454	0.0111919	0.0287753	-0.0519935	-0.0182194	-0.125459	-0.117127	-0.0433111	-0.0948942	-0.0196475
17.3	0.0748869	-0.0329524	0.0314099	0.015252	0.0446886	-0.0698441	0.054787	-0.0187763	0.0796833	-0.0472475	-0.0427657	0.026287	0.0657608	-0.0744595	0.0626406	0.0225138	-0.0275752	-0.111372	0.0100071	0.00331179
17.4	0.0446488	0.0703083	-0.0427342	-0.0310922	0.0461643	0.0197254	-0.0244268	-0.0034698	0.0582752	0.0431822	0.101477	0.0759907	0.0586925	-0.102335	0.0394031	-0.0278701	-0.014638	-0.00674807	0.0646155	0.0194299
17.5	-0.0139876	-0.0240378	0.029165	-0.0380023	0.0440328	-0.112618	-0.0116053	0.00482349	0.151106	0.0408878	0.111543	0.0323006	0.00518663	-0.0492885	-0.0667353	0.0195273	-0.0683451	-0.0552928	0.00718537	0.000307662
17.6	0.129154	-0.0193948	-0.0317665	-0.0252076	-0.0129731	-0.0411498	-0.00728915	-0.0707623	0.0616853	-0.0380695	0.0524188	0.0126646	-0.00196396	-0.109323	0.126386	0.0160593	-0.0278125	0.0256151	-0.0470911	-0.000464197
17.7	0.0977665	-0.00602294	-0.0438886	0.0403777	0.0735469	-0.0273388	0.127019	0.0229686	0.112648	-0.00486693	0.11186	0.0563547	0.020885	-0.0790429	0.101579	0.0116278	-0.100569	-0.118537	-0.0457632	0.0184528
17.8	0.0372904	0.0485789	0.0101159	-0.0646662	0.0494984	-0.0890184	0.0786527	0.00448954	0.195438	-0.0508917	0.200862	0.0357368	0.0133645	-0.0752109	0.0690779	-0.0814331	-0.0268038	0.0800889	0.0194681	0.0239283
17.9	0.0255632	-0.0413099	0.00107245	-0.0207148	-0.0227017	0.0579399	0.057072	0.000927308	0.12212	-0.0132352	0.0999715	0.0273916	-0.0108405	-0.0278744	0.102678	-0.0825892	-0.0192669	0.0450082	-0.0216957	0.0147114
18	0.018205	-0.049853	0.00870486	0.00477704	0.0162678	-0.113288	-0.00221133	-0.00714336	0.205668	0.0368387	0.161077	0.0629818	-0.0355386	-0.029302	0.0668798	-0.0181401	-0.0436576	-0.0515871	0.102958	0.0175598
18.1	0.165601	-0.111698	-0.00239102	-0.0581955	-0.0390438	-0.0320318	0.0601187	-0.0176074	0.0467187	-0.0315911	0.189133	0.00775557	0.0362545	-0.077465	0.111627	0.0152886	-0.0236584	0.0429084	0.0272693	0.0162628
18.2	0.0357958	-0.0353668	0.00120066	-0.020959	0.0161037	0.0437268	-0.00563889	-0.0173848	0.135571	-0.0573703	0.137855	-0.0236006	-0.0237032	-0.0859555	0.15245	-0.00860282	-0.0395628	-0.0501048	0.0549885	0.0110233
18.3	0.0615499	-0.00490859	0.022238	0.0128592	0.0482413	-0.0272048	0.109627	0.0497964	0.0491816	0.0516853	0.118834	-0.0728746	0.0962123	-0.0849787	0.0653097	-0.0186218	-0.0541616	-0.103096	-0.000449765	0.016802
18.4	0.00958184	-0.0229235	0.024996	-0.0547283	0.0496077	-0.0521448	0.00553224	0.040557	0.137845	0.109992	0.134209	0.0670931	0.00243323	-0.116987	0.0982817	0.0498733	-0.0629447	-0.0489932	-0.0610337	0.0163288
18.5	-0.0398567	-0.0693537	-0.036192	-0.0297004	-0.0264183	-0.0949183	0.0744635	-0.0152697	0.0937027	-0.0596648	0.16607	0.0121737	0.00395376	-0.0579293	-0.0166493	-0.097714	-0.0530341	-0.0677687	0.0352365	-0.0146773
18.6	-0.00605449	0.0493218	0.0423134	-0.0649591	0.0278547	-0.00534873	-0.00246523	-0.0361421	0.0823355	-0.00203266	0.216555	0.017635	0.0171042	-0.0634143	0.070334	-0.113898	-0.0412244	-0.0925968	-0.0489169	0.00244212
18.7	0.0207344	0.076437	0.0994607	-0.0187125	-0.00165934	-0.0323	0.11991	0.00204043	-0.034177	0.0398081	0.176056	0.0445118	0.0266793	-0.104439	0.0648386	-0.0622621	-0.0539243	-0.0192239	0.0299251	0.0196685
18.8	0.138927	0.0307497	0.000879926	-0.00706547	0.019547	-0.107388	0.0353643	0.0296477	-0.0457336	0.0750352	0.0813467	0.0423641	-0.00845692	-0.0434278	0.0901172	-0.0171767	-0.0157062	0.0792242	-0.00592728	0.0195958
18.9	0.0922478	0.181741	-0.0154753	-0.0208857	0.0426117	-0.135815	0.0474242	0.00243015	0.107154	0.0226668	0.0701718	0.0273303	0.0674047	-0.00924039	0.102364	-0.0656339	0.0076163	-0.0107008	-0.109501	0.0212584
19	0.0790259	0.131596	-0.00405865	0.0198182	0.00621106	-0.0918343	0.01061	0.0175139	-0.0235677	0.00444595	0.210294	-0.0025533	0.00584417	-0.080771	0.104562	-0.024113	-0.000276482	0.00473962	0.0196341	0.0203747
19.1	-0.00996361	0.103552	0.0113345	-0.010142	-0.0123172	0.0171778	0.0664659	0.0308722	0.0270158	0.0561394	0.194363	0.0429163	0.0575007	-0.0960238	0.0285695	-0.058794	-0.0265663	-0.0239179	0.00154196	0.0210382
19.2	0.0223439	0.0314927	-0.0397196	-0.0183219	0.031462	0.0539173	-0.0373751	0.0358259	0.0313731	0.0165932	0.169081	0.0267166	0.028282	-0.0282501	0.0216609	-0.0868279	-0.0464469	-0.0757977	0.0722508	0.0109611
19.3	0.0398199	0.116367	0.0140925	-0.0198846	-0.0306268	-0.0679669	0.0396805	0.0546944	0.0857457	0.00552559	0.153072	0.0311347	-0.0360318	-0.0100669	-0.027169	0.0531488	-0.0827659	0.0972586	-0.00924695	0.0214095
19.4	0.0201594	0.186569	0.0125531	0.0172299	-0.00827267	-0.00950534	-0.118747	0.00949883	-0.0432707	-0.0458979	0.130564	0.0696703	-0.0489768	-0.0432775	0.0588723	-0.0727628	-0.000870014	-0.0397288	0.114244	0.00989746
19.5	0.0894885	0.067151	0.0850937	-0.0107036	-0.0129185	0.0108758	0.0243202	0.0338777	-0.0366399	0.0458817	0.156797	0.0149964	0.0224054	-0.0323075	-0.0920139	-0.0408755	-0.0238364	0.0325323	0.0420419	0.0197982
19.6	0.034646	-0.0257093	-0.0123325	0.0192321	-0.0152687	-0.151771	0.0615151	-0.0159932	0.0228478	0.0473664	0.134843	-0.0212074	0.0383914	-0.0821987	0.0741022	0.0513183	-0.0326195	0.0142509	-0.0738143	0.00355786
19.7	0.173879	0.0153349	0.0671349	0.0131033	0.0175247	0.00309867	-0.000307134	-0.010316	0.102417	-0.00891611	0.260224	-0.0153167	0.0222822	0.0362177	0.0894891	0.0605666	-0.061105	-0.146577	-0.0441034	0.0302438
19.8	-0.0331882	0.0740227	0.0149263	-0.00362255	0.00413418	-0.0639443	0.0372686	0.0167902	0.170809	0.159391	0.156638	-0.0176485	0.0259807	-0.0129221	-0.0108399	-0.0885619	-0.0313139	0.0534078	0.0320829	0.0254427
19.9	0.12536	-0.0888544	0.0357072	0.0198425	-0.0394811	0.0431905	0.0573258	0.0227459	0.047287	0.0210473	0.118676	0.00388984	0.0263506	0.0169074	0.0427003	-0.000221538	-0.026507	-0.0286117	-0.0192059	0.0199025
20	0.0993762	-0.0357383	0.0530887	0.00709667	0.036381	0.0574036	0.0671006	0.0618189	0.00371323	-0.0888183	0.150932	0.0681362	0.00736468	-0.0906891	-0.0348624	-0.0763272	0.0449443	0.0615604	-0.00210965	0.0205459
20.1	-0.0204262	0.0515505	0.0496893	-0.0157337	-0.00499333	-0.0196959	0.116228	0.0466795	0.039709	0.0933911	0.144037	0.064209	0.0464872	-0.0323075	0.0416012	-0.0227643	0.00880327	-0.118537	0.0921687	0.0294788
20.2	0.043614	0.0472789	-0.0198367	-0.0401755	0.0423931	-0.0158074	-0.0270926	0.000426325	0.0738102	-0.00540697	0.183664	0.0141987	0.0148029	0.0357669	0.105661	0.00854499	-0.0222934	-0.122242	-0.0296628	0.0151391
20.3	0.0467183	0.115995	0.0679688	-0.0433253	0.0157758	-0.100952	0.110008	-0.0194441	0.149401	0.0566793	0.097039	0.0559865	-0.0221828	-0.0461328	0.122618	-0.0126489	-0.0108399	-0.134965	-0.0351403	0.0217136
20.4	0.0890285	0.0285211	-0.0266995	-0.0101665	0.0364903	-0.0752077	0.0351104	0.00832998	0.18085	0.0623481	0.252774	0.0656817	-0.00356668	-0.0663447	0.0775565	-0.0727628	-0.0120862	-0.0261413	0.0473533	0.0311089
20.5	0.0287824	-0.0251521	0.01576	-0.0180777	0.0177435	-0.0113826	-0.028489	0.0348796	0.0126175	0.0681517	0.169002	-0.0409048	0.0305423	0.00871744	-0.0510344	-0.0633218	0.0104648	-0.048746	0.0807159	0.0100141
20.6	0.0828199	0.172269	0.0545638	0.00724322	0.0099277	-0.0132598	0.0126412	0.0314844	0.0368672	0.0488511	0.175105	0.0354301	0.020063	-0.0357638	-0.0212025	-0.0850938	-0.0473371	-0.00847735	0.00486167	0.0253154
20.7	-0.081937	0.0344642	0.0340395	-0.00848166	-0.0326491	0.0866344	0.0212735	-0.0458824	0.109238	0.0196976	0.100764	-0.0512751	0.0302547	-0.0060846	0.0967115	-0.0808551	-0.0259728	0.0240093	-0.0303268	0.0101906
20.8	0.0274027	-0.0283094	-0.0174636	-0.0235471	-0.0274022	-0.0195618	0.0183537	-0.117628	0.00769173	-0.0172842	0.206965	0.0317483	0.00617287	-0.033134	0.0400312	0.0198164	0.00880318	-0.0813562	0.0045297	0.000306757
20.9	-0.0011106	0.128996	0.0387216	0.0144952	-0.0198051	0.0154346	0.111151	-0.025344	0.0906714	0.0527652	0.0889551	-0.053975	0.0201042	-0.0247186	-0.0210455	-0.0317235	0.016518	-0.0841973	-0.0190399	0.0156238
21	-0.0620466	0.00753467	0.080155	0.000528434	0.0226078	-0.0498653	0.0387918	0.0385532	0.096355	-0.0692476	0.191986	-0.0183848	0.0209261	0.0179593	0.0648387	-0.0248837	-0.0284654	-0.0344173	-0.0439374	0.0131046
21.1	-0.00272031	0.00326312	0.00697314	-0.0167103	0.0722352	-0.0131256	0.142506	-0.00174436	0.039709	0.0298203	0.107738	0.0425481	-0.0241964	-0.00939067	0.0444275	-0.00898812	0.0361611	-0.0561575	-0.142365	0.013157
21.2	0.0545365	-0.0314667	0.0051773	-0.021081	0.0290025	0.00269647	0.0272399	0.0210204	-0.000454721	0.0182129	0.192382	-0.0123713	0.0784592	-0.000825035	0.0773995	-0.0601428	-0.0019976	-0.00551286	-0.0122346	0.0189495
21.3	-0.0663006	-0.0303523	0.0444941	0.0155207	0.00413418	-0.0419543	0.0749713	0.00554703	0.148075	0.0955506	0.0707266	-0.015378	0.0145563	-0.0436532	0.0576162	-0.0445363	-0.0217594	-0.0130478	0.00320179	0.013548
21.4	0.0108466	-0.00026553	0.00819181	-8.84627e-06	-0.0347261	-0.0225118	0.141237	0.0228572	0.0902925	0.158312	0.0793653	0.0860542	0.0747196	-0.0146503	0.176943	-0.125362	0.0149751	-0.0208298	0.0264395	0.035362
21.5	0.06109	0.00307739	-0.0235567	-0.0339978	0.0500996	-0.0707828	0.0489475	-0.00280194	0.0459609	0.0221269	0.150694	-0.00758501	0.00263868	0.00488545	-0.0171204	0.042359	-0.0316107	0.0193153	-0.0854331	0.00938456
21.6	-0.0852712	-0.0569104	0.024034	-0.0122419	0.00697625	-0.0097736	0.0517403	0.0395551	0.00617617	0.0250963	0.123272	0.0829246	0.0577061	0.031484	-0.0227727	-0.0809515	-0.0449039	-0.0333056	-0.0804536	0.00117794
21.7	-0.0101935	-0.029238	0.00190624	-0.0185905	0.0679174	-0.105645	0.066339	0.0190723	0.108859	-0.0265972	0.0955332	0.023219	0.00839206	-0.0486875	0.0499228	-0.133551	-0.0607489	0.00832171	0.0710889	0.00459577
21.8	0.0203893	-0.0583962	0.0225588	-0.0302131	0.00861593	-0.0324342	0.0384111	0.0438409	0.0105335	0.0696364	0.183823	-0.00795318	0.006666	0.0112721	-0.076627	-0.0146721	-0.00822869	-0.0759213	-0.0208658	0.00475974
21.9	0.0714376	-0.00825156	0.0353864	0.051219	0.0131524	-0.0150029	0.0192423	0.0517445	0.0741892	0.017403	0.0784142	0.00180348	0.0162823	-0.0623624	0.0447414	0.0085451	0.0184171	-0.0820973	-0.113318	0.0116287
22	0.0416595	-0.0180948	0.0442375	-0.0405661	0.0426118	-0.00856678	0.0452662	0.00755073	0.173462	0.0612683	0.215207	0.0172054	0.045994	-0.0313308	0.0602854	-0.0228606	0.0174082	0.0529137	-0.0177121	0.036102
22.1	-0.0287043	-0.0446528	0.0351941	-0.0105572	0.0133163	-0.0687715	0.0474242	0.0507427	-0.0663837	0.108643	0.106867	0.033712	0.0316108	-0.0425262	0.0397171	-0.0312419	0.0497512	0.0245033	0.0659434	0.0165572
22.2	-0.0725091	-0.0658249	0.0164015	-0.000252994	0.0244115	0.113854	0.0695126	0.0263081	-0.0260306	0.134287	0.135477	-0.0112668	0.0292273	-0.0618364	0.0989097	0.0122059	0.00601405	0.0251209	-0.0268412	0.0224825
22.3	0.0193546	0.0203494	0.0269844	-0.0372698	0.0304782	-0.0463791	0.0750982	0.0144525	0.129888	0.110667	0.137221	0.0340188	0.0178028	-0.0220137	0.0847788	-0.0518578	0.00607338	-0.138177	0.0461915	0.0240874
22.4	-0.0189316	-0.0346239	0.0737412	-0.0508214	-0.0133557	-0.0760122	-0.0176986	0.103285	-0.0440285	0.0136239	0.156559	0.0302757	0.0372819	-0.0209618	-0.0882456	-0.0826854	-0.0298303	-0.0193475	-0.0358042	-0.0061884
22.5	-0.021461	0.0459789	0.0167222	0.0178648	-0.00455604	-0.0639444	0.157359	-0.0351401	-0.00159141	0.0464216	0.0769877	0.0694249	0.0284876	-0.118715	0.0450554	-0.0278701	-0.0300083	-0.0162594	-0.0739803	0.00583028
22.6	0.0214241	0.0695654	0.0467389	0.0385463	0.00757745	0.04547	0.125242	0.0366052	0.0811989	-0.0175542	0.145939	-0.00279869	0.0782126	0.0322353	0.0321807	-0.0557113	0.0104649	0.0726775	-0.0640214	0.0370522
22.7	0.047868	0.0496933	0.00453589	0.0351767	0.0327737	-0.071185	0.114324	0.00393296	-0.0368294	0.0095747	0.154895	0.0339574	0.091774	-0.086782	0.0750443	0.0382166	-0.044073	-0.0195945	-0.0294968	0.0212529
22.8	0.0639643	0.0422644	0.0340395	0.00809774	-0.031884	-0.133133	0.0681162	0.118146	-0.0307669	-0.022818	0.177482	-0.0128622	0.0705278	0.0326862	0.0577732	0.00411354	-0.0260915	0.0285796	-0.0784618	0.0194618
22.9	-0.0602071	0.0589793	0.00460007	-0.00437954	0.0338122	-0.0427587	0.0288902	0.0284232	-0.0224311	0.00957474	0.130484	0.0370254	0.0733223	-0.00435643	0.0246442	-0.0173695	-0.0472184	-0.0435581	0.0292612	0.0114073
23	0.110184	-0.011966	0.033783	0.00209112	-0.0262544	-0.0548264	-0.0159214	0.053136	0.0497499	0.11917	0.0977523	-0.00586692	0.0132824	0.038096	0.00862932	-0.0395268	0.00132581	0.0290737	-0.0107408	0.0205879
23.1	0.0517772	-0.0760396	-0.0225305	-0.0287969	0.0423931	-0.0607262	-0.0763473	0.0925431	-0.00462267	0.0750352	0.188657	0.00168072	0.0832673	-0.0592066	0.15088	-0.0466557	-0.0372484	-0.0156418	-0.00111372	0.0135423
23.2	0.0341862	-0.0869971	0.00338135	-0.00127846	-0.053309	0.000819315	0.0771293	-0.00335851	0.0779782	0.0368387	0.101002	0.0307665	0.0208438	-0.0404975	-0.0621821	-0.109467	0.00963399	-0.0757977	0.0251115	-0.00079982
23.3	-0.0721642	0.0242495	-0.0520342	0.00177367	0.0176342	-0.0705146	0.00730953	0.00660458	0.0342149	-0.0139099	0.160126	0.0119896	0.0725005	0.0080412	0.036106	-0.0215119	0.0411461	0.0112863	0.060466	0.0138586
23.4	0.069598	0.0077204	0.0784233	-0.0422021	-0.00116745	-0.0896889	0.029144	0.0168459	0.0730525	-0.0534562	0.148237	0.0317484	0.089596	-0.0725059	-0.00958391	-0.0520506	0.0170521	-0.018977	-0.00476537	0.0114221
23.5	0.0269429	0.0573079	-0.0352299	-0.0483553	-0.0207889	-0.0133939	-0.0249346	0.0231911	0.0133753	0.0365687	0.00264713	-0.00476228	0.0522816	-0.165751	0.0062741	-0.0356734	0.0520062	-0.0996377	-0.0753082	-0.0133285
23.6	0.0114214	-0.0641536	0.0301913	-0.03705	-0.0306815	0.0517721	0.141364	-0.0103159	0.0461503	-0.000277994	0.197058	0.0305211	0.0804728	-0.0120956	-0.0339204	0.00247583	-0.00870351	-0.00131304	0.11358	0.0266577
23.7	0.0376354	0.059165	-0.030612	-0.0490634	-0.0472968	-0.0671624	0.0733209	-0.0408174	0.160011	0.0299552	0.103538	0.0146282	0.053761	0.00428429	-0.0339203	-0.0986773	0.0279717	-0.107173	0.0851974	0.00919713
23.8	0.0293572	0.0996521	0.0407741	-0.0179068	0.048132	-0.0659556	0.207248	0.0302599	0.0184904	-0.0599347	0.219804	0.0243849	0.0549117	-0.037492	0.0161657	-0.0482934	0.0857735	-0.043064	0.0446975	0.0340529
23.9	0.026483	0.0314927	0.0019703	-0.0207392	0.0264884	-0.0410157	0.0943938	0.0384419	0.0791148	0.0500658	0.149268	0.0546365	0.0536377	-0.0143497	0.037048	-0.00754314	0.0374668	-0.0715978	-0.0547263	0.024765
24	-0.051929	0.000663051	0.00229108	0.0159358	0.0246846	-0.144798	0.0545331	0.0600935	-0.0336086	0.0404829	0.14792	0.00683521	0.0197343	0.0253228	-0.0494643	-0.0257507	-0.049058	-0.0394818	0.0528307	0.00301246
24.1	0.0153305	0.0153349	0.00504891	-0.0421777	-0.00614111	0.0195913	0.158882	0.0811884	-0.0114429	0.0708511	0.111305	0.0121124	0.042501	-0.0190082	-0.0058157	-0.0287372	0.0472587	0.025121	-0.0459292	0.0234354
24.2	0.12743	-0.0216235	-0.0573577	-0.0460845	-0.0229751	0.0272342	0.0314291	0.0520229	0.000492565	0.111747	0.113999	0.0348778	0.00728245	-0.0220137	-0.0307801	-0.0306639	0.0527185	-0.114584	0.143126	0.0187514
24.3	0.0129161	-0.0801255	0.0436603	-0.0308968	0.024794	0.0240162	0.0460277	0.0541379	0.130646	-0.0268671	0.1671	0.00812374	0.0461995	-0.0830252	0.0350069	-0.0569636	0.0200787	-0.0543045	0.149433	0.0226293
24.4	0.0503975	-0.0942403	0.081951	0.00192018	-0.0278394	-0.0933092	0.0790335	0.0792961	0.0683162	0.0511455	0.0693	0.0982652	0.0459941	-0.035839	-0.0526045	-0.00629078	0.00292804	-0.15547	0.00502762	0.00884113
24.5	-0.0327284	-0.0335096	0.0371824	0.022968	0.00724954	0.0013556	0.0839844	0.0366608	0.0668006	0.0318449	0.138014	-0.0337254	-0.0369359	-0.0533459	0.0155376	-0.0387561	0.0590684	0.0497021	0.0252775	0.0182444
24.6	0.0301622	-0.0894115	-0.0204781	-0.0207148	0.0129338	-0.0309592	0.111151	0.00894228	0.165126	-0.0109406	0.110354	-0.049066	0.0130769	-0.0382433	-0.0807092	-0.0710288	-0.0130951	0.00152795	0.0475192	0.00400768
24.7	0.0692531	-0.0366668	-0.00290418	-0.0249634	-0.0251613	-0.029082	0.0940131	0.056253	0.0167854	0.0232067	0.164009	0.0523661	0.00535102	-0.0252446	0.0441135	-0.0586014	0.0146784	0.0718128	0.0246136	0.0228333
24.8	-0.0135278	-0.0929402	-0.0388217	0.00550955	-0.00422814	-0.0123212	0.102899	0.0980534	0.074947	-0.00162777	0.113445	0.0451868	0.00613184	-0.0525945	-0.00534457	-0.0692947	0.126425	-0.0535635	-0.0535644	0.00919835
24.9	-0.073429	-0.08774	-0.00123662	-0.000521514	-0.0279487	-0.0483904	0.0538984	0.0311505	0.133298	0.0546548	0.100447	0.0612636	0.0445968	-0.0315561	-0.0827503	-0.0276774	0.0779994	-0.00328944	0.0788901	0.0132452
25	-0.0334182	-0.0609963	0.0427623	-0.0232297	-0.00646906	-0.0612626	0.0203849	0.0364938	-0.0781298	0.035489	0.190321	0.0092283	0.0618568	0.0184101	-0.00550159	-0.0326869	-0.00472735	-0.0491166	-0.008583	0.00267504
25.1	-0.064576	-0.0167948	-0.0333699	-0.0524574	0.0390044	-0.0837891	-0.0164293	0.0399446	-0.0690361	0.0338693	0.132624	0.0232804	0.0574185	-0.0356887	-0.0499353	-0.0383707	0.0261912	-0.0481285	0.0196341	-0.00718994
25.2	-0.120683	-0.00658007	0.0249319	0.0325885	0.00610178	-0.0159415	0.0253357	0.0682198	0.119847	-0.00878117	0.22979	0.0713271	0.0641581	-0.11015	-0.00926989	0.0375422	-0.00787263	0.0471082	0.102958	0.0289805
25.3	-0.0850413	-0.00490864	0.00767866	-0.0323375	0.017962	0.0449335	0.0542792	0.00215181	-0.0536905	0.0499308	0.16393	0.0581955	-0.0208677	-0.0586056	-0.0235577	-0.0993517	-0.00716058	-0.0103302	-0.101368	-0.00516619
25.4	-0.0198514	0.0197923	0.0130021	-0.0212519	0.0573141	0.0383634	0.12448	0.0627651	-0.0205366	0.00660549	0.135398	0.021378	-0.00562139	-0.0438787	0.0985957	0.0195274	0.0630445	-0.0202121	0.021128	0.0289496
25.5	-0.0132978	-0.0946117	0.0327568	-0.0142197	-0.0249974	-0.0148688	0.0135297	0.00326504	-0.0487647	-0.0116156	0.147049	0.0297234	-0.000689957	-0.0563514	-0.0376885	-0.0808551	0.0801358	0.0157332	0.011501	-0.00338248
25.6	-0.0451455	-0.00658007	-0.0425417	-0.0134628	0.028128	-0.0717214	0.0945208	0.038275	0.0389512	0.0523602	0.225907	0.0520593	0.0236794	-0.00766246	0.0408162	0.00864141	0.0194853	-0.042817	0.0221239	0.021843
25.7	0.10248	-0.0962832	-0.0369617	-0.046646	0.0211867	-0.0361885	0.00692871	0.0571992	-0.0173159	0.021722	0.151091	0.0489911	0.0305834	-0.0841522	0.114768	-0.0671753	-0.0246672	0.0478492	0.0060235	0.0104965
25.8	-0.105966	-0.0593248	0.00434345	-0.0337781	-0.00171401	-0.0658216	0.00553235	0.0229685	0.059412	0.0813787	0.184853	0.069793	0.00835091	-0.0230657	0.00800113	-0.0706434	0.0517689	-0.098279	-0.0636894	-0.00136214
25.9	-0.0490546	0.0103205	0.0413514	0.0181578	0.00517259	0.0166414	0.0462816	0.0366051	0.0588435	0.125514	0.0804749	0.0831087	0.0368709	-0.0910648	-0.00503054	-0.0564819	-0.00532087	-0.0330585	-0.0157203	0.0159795
26	0.00394813	-0.0964689	0.0517418	-0.0227414	-0.0498656	0.00148973	0.154185	0.0855856	-0.0235678	-0.0425236	0.139123	0.0561092	-0.00718302	-0.0792683	-0.0238717	-0.0130343	0.0990074	0.0122745	-0.0645193	0.00949583
26.1	-0.0164022	0.124167	-0.0386293	0.0177671	0.0208588	0.0013556	0.151392	0.0548058	0.0700212	0.0786794	0.231771	0.157296	-0.00677206	0.020514	0.0166368	0.0579656	0.000791628	-0.0598632	0.0292612	0.0479799
26.2	0.0661488	-0.0346239	0.0764991	-0.0160022	0.0309154	-0.0474518	-0.0241729	0.0770696	-0.0146635	-0.004867	0.220993	0.0469663	-0.0295799	-0.0984283	-0.00298953	-0.00841019	0.0777619	0.00733359	0.08055	0.0212131
26.3	-0.000420804	-0.00565149	0.0298706	-0.0401266	-0.0551672	-0.0238526	0.139332	0.0407239	0.105259	-0.0309162	0.165436	0.0587478	0.00399481	0.0519964	0.0791266	0.0339778	0.045419	-0.0183593	0.060632	0.0336854
26.4	-0.104472	-0.0747396	0.0266636	0.00887917	0.016377	0.0583422	-0.0349633	0.0653812	0.057328	-0.0800453	0.150694	0.0283734	-0.010594	-0.0596575	-0.00189034	-0.056193	0.0698691	-0.0324409	0.0387222	0.00345444
26.5	-0.0545733	0.00456315	0.0240981	-0.0334363	0.0153386	0.04547	0.155962	0.0133951	0.0571385	0.0811088	0.164802	0.0398481	0.0350627	-0.086782	0.0147526	-0.0270031	0.00642941	-0.0610984	0.00170799	0.0208834
26.6	-0.0398567	0.0121777	-0.031061	-0.049625	0.0352332	0.043861	-0.0062736	-0.0149357	0.0984389	0.00728029	0.138806	0.0488684	0.0035017	-0.0674718	0.0883902	-0.0699691	0.00530191	-0.00143657	0.114245	0.0166039
26.7	-0.0464102	-0.0676822	-0.0107932	-0.0164906	-0.0359831	-0.100416	0.00413587	0.00398861	0.124015	-0.0662782	0.167021	-0.0203484	0.039049	-0.00330458	-0.0381595	0.0879262	-0.0401562	-0.0289823	0.116402	0.00355438
26.8	0.0736221	-0.0236663	-0.0207347	-0.0223263	0.0488971	-0.104438	0.0161956	0.0981647	0.00674444	0.048986	0.194363	-0.0017556	-0.0522233	-0.0810716	-0.00707177	-0.0478117	0.0451223	-0.0976614	0.0481833	0.00639567
26.9	-0.0791777	-0.104083	-0.0136794	-0.00894559	0.0452352	-0.0593855	0.0830957	0.0831366	0.0857457	0.0391332	0.115426	0.0588706	0.0942397	-0.08295	0.0009357	-0.0414535	0.000850958	0.0394497	0.161384	0.0219909
27	0.0263681	0.0378071	0.0396837	-0.0242308	0.0174155	0.145766	0.0381571	0.0711698	0.120415	0.0422374	0.13738	0.052857	0.0250356	-0.0108182	-0.0483652	-0.0482934	-0.0279906	-0.0339233	0.164039	0.0381427
27.1	0.0211942	-0.0756682	-0.0115629	0.0180845	0.00391555	-0.0829847	0.06837	0.0795187	-0.00386479	0.0543848	0.126759	0.0334051	-0.038292	-0.0395958	0.0163228	0.0034392	0.0784741	-0.0850619	0.0616279	0.0120245
27.2	0.0699429	-0.0355525	-0.0197726	-0.0652766	0.0403709	-0.00159435	0.100233	0.0177365	0.147886	-0.0391494	0.115188	-0.0141508	0.055035	0.00323242	0.00454703	0.0332071	0.0486829	-0.0229296	-0.00659124	0.0226866
27.3	0.00498289	-0.0426099	0.0156959	-0.0236937	0.0593911	0.0696055	0.111024	0.123044	0.145423	0.0203724	0.155053	0.0116214	0.00609068	-0.0477858	-0.00503059	-0.0696801	0.00275002	0.000169217	0.00535955	0.0285149
27.4	0.091098	-0.0329524	0.0534093	-0.0378314	0.0323365	0.0323295	0.0974406	0.0761234	0.216467	-0.0614194	0.22551	0.00180348	-0.0119912	-0.0416245	-0.0568437	0.0471759	0.0527185	-0.0550457	-0.0114047	0.0324895
27.5	0.0751167	0.0777371	0.0536017	0.00409337	0.0129883	0.0541856	0.00807122	0.0746207	0.0111019	0.0209122	0.133813	0.0141373	0.0868427	-0.0129221	-0.0133521	-0.0501238	-0.0214033	0.0261091	0.0443656	0.0315734
27.6	0.0430392	0.0428216	-0.0202216	-0.00442839	-0.0618353	0.0154347	0.178812	0.0537483	0.139929	-0.0132351	0.142531	0.0891222	-0.00574466	-0.0166038	0.0098853	0.0142289	-0.00484614	-0.0366408	-0.0162182	0.0289357
27.7	-0.00272031	-0.155714	0.0405175	0.0046061	-0.00297113	0.0104735	0.121306	0.0623755	0.170999	0.110262	0.107659	0.0208258	0.0525693	-0.0538719	-0.136605	0.0152886	0.0418583	-0.0439287	-0.0427755	0.0168503
27.8	0.0211942	0.00679182	0.0233285	-0.0144151	0.0220612	0.0508334	0.0709089	0.12221	0.123446	0.0140288	0.101477	0.048807	0.0951849	-0.0984283	-0.0254418	-0.100315	0.00102903	-0.0608514	-0.0316546	0.019484
27.9	0.0274028	0.0255496	-0.0388217	-0.00879906	-0.0171816	0.00390328	0.0455201	0.0271986	0.0461503	0.0457466	0.0804749	0.108206	0.0605828	-0.0970758	-0.013195	0.0209724	0.00364027	-0.109643	-0.0366341	0.00915775
28	0.00222357	-0.0223663	0.0193518	-0.0041353	-0.00881929	0.0775165	0.00921366	0.0450097	0.1153	0.0512804	0.160363	-0.0188144	-0.0113747	-0.0562763	-0.0265409	-0.12806	-0.00324383	-0.0749329	0.00270387	0.00675785
28.1	-0.0427311	-0.124513	-0.00854839	-0.00386677	0.00949042	-0.0706486	0.146822	-0.007032	0.0287208	0.0609983	0.237002	0.0536547	0.00884405	-0.102861	0.0469396	0.0245369	0.011533	-0.0603573	0.0460255	0.0133689
28.2	-0.0794076	0.0268497	0.0127456	-0.0180045	-0.0376774	-0.0285456	0.106961	0.0673293	-0.0190209	0.0987899	0.0943444	0.024753	0.00181677	-0.0773898	-0.0742717	-0.0181402	-0.00656713	0.0238857	0.113083	0.0111333
28.3	0.00118878	0.0753227	0.0466106	-0.0127059	0.0214054	-0.0344454	0.128923	0.0979421	0.045582	0.200017	0.186517	0.0360437	0.00161129	-0.0732573	-0.0051876	-0.000799574	-0.0141632	-0.0451638	0.0536607	0.0373212
28.4	-0.00651439	0.0222066	0.0324361	-0.0389057	0.0561663	0.000417007	0.0238124	0.0877563	0.0580858	0.116066	0.0970391	-0.0278346	-0.00426526	-0.0625127	-0.026227	0.0393727	-0.00567687	-0.0283647	0.0954884	0.022555
28.5	-0.00019085	-0.00435146	0.0960614	-0.0742378	0.041464	-0.0388703	0.031683	0.113137	0.0171643	0.115391	0.154895	0.0354915	0.0363367	-0.150348	-0.0538606	0.0341705	0.0189512	0.0346323	-0.0268412	0.0200357
28.6	0.0165953	-0.021252	0.0244188	-0.0331921	0.0224984	-0.0640785	0.114578	0.0723386	0.0332676	0.104729	0.174391	0.0044421	0.0519529	-0.0831754	-0.01241	-0.0472337	-0.0466248	-0.0202121	0.0583083	0.0183864
28.7	-0.0291642	-0.0873686	0.0252525	-0.0871545	0.00506325	-0.0111144	0.0813186	0.0776819	0.057328	0.0790842	0.139202	0.0207031	0.0160358	-0.0843025	-0.147281	-0.0667899	0.0461311	-0.0434345	-0.047921	-0.00298579
28.8	0.060975	-0.0322095	0.0280105	0.012151	0.00386084	0.0961545	0.084619	0.103675	0.0431192	0.03117	0.22876	0.0227893	0.00350175	-0.0368158	0.0131825	-0.146556	0.0112957	-0.082715	0.0134928	0.0241295
28.9	0.0920178	0.00289161	0.0184539	-0.0474031	-0.0375681	0.0199935	0.157993	0.0994449	0.0622538	0.0554646	0.0761952	0.0291711	0.0515008	-0.0776153	0.0595002	0.0728977	0.02631	-0.0152711	0.128187	0.0407588
29	-0.0630813	0.0381786	0.0349375	-0.0137558	-0.0223738	0.0371566	0.120671	0.0888695	0.0313732	0.00282633	0.0207963	0.0558025	-0.0446617	-0.0671712	0.0651526	-0.0621658	-0.0223528	-0.043064	-0.0615316	0.00503193
29.1	0.00429309	-0.0541246	0.0321795	-0.00884793	-0.0372949	-0.0740008	-0.0211261	0.0855855	0.0211427	0.066667	0.157827	0.0456163	0.0128303	-0.129159	-0.0111539	-0.0698727	0.0581782	-0.0276235	-0.0646853	-0.000714189
29.2	0.065459	-0.0606249	-0.00598285	-0.0507726	0.0607028	-0.032434	0.18097	0.109742	-0.0290618	0.102974	0.0944237	0.0537161	-0.00652546	-0.0936195	-0.0686194	0.0148069	-0.0595621	0.0114098	0.0553205	0.018017
29.3	-0.04733	-0.122098	0.0185181	-0.0451078	0.014628	0.0683988	0.186556	0.0572548	-0.0330403	0.0599186	0.149347	0.0348778	0.0383093	-0.118265	0.00533197	-0.0639962	0.0493358	-0.0911145	-0.0231895	0.00728078
29.4	-0.0138728	-0.0453958	0.0382727	-0.0306526	0.0436503	0.0199935	-0.000941983	0.0251949	0.131214	0.0673419	0.168051	0.0632887	0.0344053	-0.0732573	-0.170833	-0.0323979	-0.013095	0.00165144	-0.0200358	0.0101359
29.5	0.0413146	-0.0871828	-0.0145133	-0.0326794	-0.0276208	-0.0524129	0.0728131	0.0718377	0.143528	0.0345442	0.166783	0.0534706	-0.00060781	-0.0326832	0.0428574	0.0501623	0.0326599	0.0159802	0.0264395	0.0265627
29.6	-0.112635	-0.057839	0.0156318	-0.0595873	-0.00909251	-0.0604582	0.218165	0.0679416	0.08082	0.0682867	0.220359	0.0385596	0.0151317	-0.0568774	-0.0491502	-0.0877913	0.0174082	-0.0234237	-0.114812	0.005823
29.7	0.00831713	-0.00472291	0.0519341	-0.0440578	0.0306422	-0.0371271	0.0361261	0.0216326	0.0436875	-0.0789655	0.233832	0.0590546	0.0363368	-0.0265971	-0.0334493	-0.0519542	0.0338468	-0.0315763	0.00386575	0.0132013
29.8	0.00958188	-0.0398241	0.00466416	-0.0218868	0.000308237	0.0342067	0.0819533	0.130726	-0.0411867	0.135907	0.155767	0.0988789	0.0585692	-0.0643911	-0.0210456	-0.12806	0.011355	-0.0384936	-0.00111376	0.0192586
29.9	0.0141809	-0.0762254	-0.0445941	-0.0291143	0.0154479	-0.055631	0.154185	0.0868658	0.0974917	0.0335994	0.19365	0.0844586	0.0116796	-0.039145	-0.0062867	-0.0468484	7.9468e-05	0.0131392	0.0151526	0.022215
30	-0.0147925	0.0914804	-0.0170146	-0.0438137	0.0238101	-0.112349	0.0254626	0.0854743	-0.0103061	0.0237466	0.237478	0.0991243	0.0197754	-0.0898626	-0.0486793	-0.0806624	0.0412055	0.0310501	0.0289292	0.0152661
30.1	-0.0353727	-0.100369	-0.00579041	-0.0411278	-0.0320479	0.0119484	0.147965	0.0484606	-0.0205366	0.0196975	0.0987034	0.0143214	0.0154193	-0.080771	-0.0546456	-0.0253654	-0.0310172	0.00881588	-0.0407837	-0.00539452
30.2	-0.016862	-0.0175376	0.122422	-0.0512121	0.056057	-0.0273388	0.0422194	0.0838602	0.016596	0.115256	0.279641	0.0795497	0.0150083	-0.0514675	0.00611709	-0.0183328	-0.00128541	-0.0325644	0.0382242	0.0335974
30.3	-0.0216908	-0.0466957	0.00973114	-0.0198114	-0.0381694	-0.00762811	0.0453931	0.0967176	0.0395195	0.0184828	0.11923	0.0769111	-0.0202512	-0.0556	0.0397171	-0.00214824	-0.0326195	-0.0622101	-0.03846	0.00528516
30.4	-0.00122561	0.0550792	-0.0726226	0.0193787	-0.0443454	0.114122	0.143014	0.00749516	0.0546757	0.053305	0.149981	0.0421799	-0.0105528	-0.0232911	0.0367339	-0.0721848	0.0197821	0.0715657	0.0231197	0.0298005
30.5	-0.0404316	-0.00230857	-0.00752213	-0.0629325	0.0150106	-0.0756099	0.0809377	0.0987769	0.0775993	0.0160534	0.250872	0.0618773	-0.0428125	-0.0726562	0.0728461	-0.0490641	0.059187	-0.0984024	0.0418758	0.0170156
30.6	0.0500526	-0.0125232	0.0288443	0.00643742	-0.0203516	-0.0211709	0.0701474	0.0412805	0.102039	0.172888	0.102508	0.0158554	0.0215424	-0.0497394	-0.0570008	-0.0472337	-0.0860299	-0.0367643	0.0925007	0.0196464
30.7	-0.0282443	0.0591651	-0.0503025	-0.00831068	0.0135349	-0.0548265	0.210929	0.0867545	0.0226584	-0.0387444	0.116773	0.0543911	-0.00644331	-0.0837014	-0.0361185	-0.122954	-0.00799132	0.100717	-0.113982	0.00596342
30.8	0.0126861	-0.0580247	0.00973114	-3.3251e-05	0.0708141	0.0370225	0.102518	0.126384	0.0650955	0.0639676	0.236448	0.0734748	-0.0627025	-0.137124	0.132353	-0.119679	-0.0305424	-0.0807386	-0.0744783	0.0193248
30.9	0.0145258	-0.0374097	0.00601105	0.0177671	0.00642969	-0.0128576	0.0711629	0.0288684	-0.0445968	0.150078	0.219408	0.0491753	-0.00664882	-0.0649922	0.0100423	-0.0689094	-0.0525594	-0.0601103	-0.0391239	0.00980319
31	0.0324616	-0.0255237	0.0292934	-0.0219601	0.0832209	0.0883775	0.154185	0.0583123	0.0463398	-0.0176892	0.0755611	0.105322	-0.00595019	-0.041925	-0.0899727	0.0353265	-0.00905954	-0.0709802	0.0576444	0.0254202
31.1	0.0284376	0.0795944	0.00171384	0.00961168	0.00484468	0.0111439	0.204201	0.0949364	0.115679	0.0649124	0.164247	0.12011	0.0256109	-0.138927	0.00831516	0.0643238	-0.062826	0.0367322	0.0081813	0.0442549
31.2	-0.0315786	-0.0582105	0.05001	-0.030091	0.0367089	0.0500289	0.000581335	0.0772924	0.0160276	0.0416976	0.0976731	0.00824648	0.05072	-0.034186	0.00376191	-0.0462703	0.0249451	0.0290737	0.059802	0.0182228
31.3	-0.00145557	-0.062482	0.0344885	-0.0146349	0.0418466	-0.0230481	0.0988369	0.0363269	0.130267	0.0512805	0.121529	0.00548521	0.00572081	-0.170034	-0.0252848	-0.0761346	-0.00555827	-0.064063	-0.145685	-0.00329471
31.4	-0.120568	-0.0028657	0.0480858	-0.0676206	0.0320086	-0.0749395	-0.0686037	0.0776819	0.0258791	0.00512078	0.162503	0.100597	0.00798105	-0.0733324	-0.0056586	-0.0647669	-0.0631227	-0.0386172	0.0388882	-0.00428156
31.5	-0.0543433	0.0790371	0.0416079	-0.0166615	0.0552919	0.127263	0.0225429	0.074064	0.0480449	0.0272558	0.144512	0.0126646	0.0429119	-0.0927178	-0.0232437	-0.101664	-0.0298896	0.0379674	0.107937	0.0264516
31.6	0.0667237	0.0249924	0.00780698	-0.0539225	0.000909467	0.00685312	0.0481858	0.0753999	-0.0620264	0.136716	0.160918	0.00192623	0.0289396	-0.0974515	0.00831516	0.0389873	-0.0266851	-0.0152711	0.011169	0.0190782
31.7	-0.0607819	0.0268496	0.000238558	-0.0166858	0.0023305	0.0119484	0.0606264	0.0900383	-0.0387238	0.0198325	0.132862	0.0595455	-0.0842774	-0.0764882	-0.0767839	-0.0569637	0.0286244	0.00449253	-0.0721546	-0.0023932
31.8	0.00762733	-0.0502244	0.0170429	-0.030677	-0.00652366	-0.0174165	0.167641	0.135067	0.00125039	0.09825	0.116773	0.0172054	-0.0466344	-0.0888858	-0.0800812	-0.0485824	-0.00971244	-0.0441757	-0.0424435	0.00502634
31.9	-0.0280144	0.033907	-0.00995939	-0.0088479	0.0101463	0.00578047	0.122703	0.087979	0.000682022	0.0632928	0.162345	0.0330369	-0.00110096	-0.101359	0.0241732	-0.0171768	0.0315916	-0.0167535	-0.0538963	0.0178173
32	-0.0400866	0.112838	0.0392348	-0.00713865	0.00522729	0.0399724	-0.00284608	0.0764574	0.00522889	0.109183	0.14269	0.0882632	0.0310355	-0.105641	-0.0155502	-0.00609813	-0.0424707	0.0128921	-0.0434394	0.0210395
32.1	0.0146407	-0.157385	0.0845806	-0.0115094	0.059391	-0.0241207	0.0622767	-0.00708765	0.162284	0.0507406	0.199119	0.0408913	0.00867972	-0.0330589	0.0585583	-0.0100479	0.0492765	-0.008848	0.0289292	0.0298584
32.2	0.115013	0.103181	-0.0246471	-0.0245483	0.00424352	-0.0558993	-0.0757126	0.0165676	0.0533495	0.0529001	0.128979	0.10704	-0.0397303	-0.0667955	0.0288835	-0.00754314	-0.0240738	-0.0451639	0.0280993	0.0144285
32.3	-0.0116882	-0.00453713	0.0176842	-0.00699215	-0.0287139	-0.0988068	0.167387	0.0502418	0.0330783	0.0662621	0.148871	-0.000773769	-0.0169636	-0.0669458	-0.0709746	-0.101278	-0.0713717	-0.0640629	-0.0892507	-0.00783341
32.4	-0.051239	-0.0255236	-0.0170788	0.000943462	0.038294	0.0220049	0.106581	0.153045	-0.0214838	0.0959555	0.10116	0.0292325	-0.0120734	-0.0846031	0.0343788	-0.02498	-0.0531528	-0.00810677	-0.028169	0.0134308
32.5	0.0331515	0.0366928	0.0640563	-0.0323619	-1.96175e-05	0.0292455	0.106707	-0.0117074	-0.0673311	0.0375136	0.124699	0.0472731	-0.0620039	-0.080771	0.0455265	-0.013227	-0.0254981	-0.0589985	0.0246136	0.0103979
32.6	0.00843217	-0.0947974	0.0194159	0.00135862	-0.0155966	0.0588786	0.0272399	0.121653	-0.0137163	0.0151086	0.105757	0.0681977	0.0458708	-0.0887355	0.0164797	-0.0803734	-0.0565948	0.0253681	-0.09672	0.00353821
32.7	-0.00295027	-0.0895972	0.0113987	1.56121e-05	0.0139722	0.0367544	0.141237	0.0884242	0.0878296	0.0591087	0.121608	0.0297234	0.000583917	-0.0379428	-0.130324	-0.0690057	-0.00176023	-0.0105772	-0.00576125	0.0127756
32.8	0.00406317	-0.158685	-0.0191312	-0.0366838	0.0144095	-0.0580446	0.029144	0.0196289	-0.020726	0.134422	0.13207	0.0327301	0.0458297	-0.11045	-0.0631241	-0.0234386	-0.0464469	-0.0176182	0.0128288	-0.00680122
32.9	0.0666087	-0.0778968	-0.0506873	-0.0110454	0.0494984	-0.00668948	0.187952	0.0172913	0.115679	0.0564093	0.151091	0.040155	0.0116797	-0.0398964	-0.0402007	0.0340742	-0.00882221	-0.059369	0.0971483	0.0280515
33	-0.0239904	-0.0537532	-0.00790701	-0.0461089	0.104701	0.0688009	0.0561834	0.0181261	-0.0741513	0.0592437	0.106074	0.122319	0.0546651	-0.0596574	-0.0381597	-0.0482934	0.0133728	-0.0793798	-0.0699968	0.00537306
33.1	-0.00639939	-0.0147518	0.0401327	-0.0388325	-0.0230297	-0.0561673	0.195315	0.0721159	0.145612	0.130103	0.105995	0.0455548	-0.0219773	-0.0740087	-0.0171204	-0.0486788	0.0114144	0.0573605	0.0234518	0.0276889
33.2	0.0548814	-0.0158661	-0.0367051	0.00653506	0.0686279	0.0167756	0.0777641	-0.00619711	-0.00916944	0.0427774	0.123986	0.0518753	-0.0435933	-0.0497394	0.0416012	-0.0875986	0.0586528	-0.0126772	-0.0341444	0.0130413
33.3	-0.008009	-0.101855	-0.0858993	-0.0291632	0.067808	-0.110204	0.0716706	0.0845837	0.016217	0.0514154	0.130405	0.0579501	-0.0080049	-0.0403472	0.053377	-0.0633219	0.00637012	-0.0552928	-0.170417	-0.00698508
33.4	0.0477531	0.0296354	0.0728433	-0.0177114	0.0783019	0.0583422	0.0639271	0.0664943	0.13936	0.053575	0.100288	0.0213168	-0.0147445	-0.106017	-0.143984	-0.00600179	0.0571693	-0.0685098	0.0432038	0.0250127
33.5	0.0559162	-0.00379428	-0.0279823	0.00206668	0.0188912	-0.00816459	0.0799222	0.0607614	-0.0599424	0.0618081	0.145305	0.0694862	-0.0083337	-0.112103	-0.180096	-0.0503165	0.0238769	-0.0215709	0.0382242	0.00441862
33.6	0.00831713	-0.0192091	0.013387	-0.0253297	0.049225	0.0269661	0.0102292	0.0489616	0.0775993	0.0144337	0.146652	0.0619386	-0.00262146	-0.0900129	0.144757	-0.0594684	0.0034029	-0.0770329	0.0325808	0.0191987
33.7	0.0270578	0.0136635	-0.00322493	-0.0179311	0.0158851	-0.0132597	0.0321907	0.0140073	0.140308	0.0839432	0.219408	0.0942767	0.0356792	-0.0965499	0.0114554	0.0177933	0.061442	-0.0372583	0.0825417	0.0358646
33.8	0.0885687	-0.0333239	0.0432114	-8.84627e-06	-0.0354912	-0.00253294	7.36088e-05	0.0894261	0.0571385	-0.00770134	0.144592	0.128456	-0.0362373	-0.0794186	0.0676648	-0.0291225	0.00631074	-0.035282	0.104783	0.0247951
33.9	-0.0195064	-0.112998	0.0204422	0.00604668	0.0253952	0.0482858	0.129812	0.088146	-0.0122007	0.0908267	0.152913	0.0819429	0.0307478	-0.0825743	0.0164796	-0.054748	-0.0169525	-0.100749	-0.0648513	0.0119188
34	-0.0522739	-0.101855	0.0457127	-0.00635738	-0.0224285	-0.0678329	0.0448852	0.000871647	0.105449	-0.0788306	0.18945	0.032546	0.00333731	-0.0288512	0.0174218	-0.0709325	-0.00965299	-0.061469	0.13549	0.0039305
34.1	-0.00341011	-0.00453718	-0.0256733	-0.0198846	-0.00843668	-0.0510721	0.0711628	0.035158	0.0613065	0.035489	0.0843584	0.0833542	0.0210493	-0.0296025	0.0269993	-0.0587941	-0.0325009	-0.0118125	0.00286982	0.00926439
34.2	0.0269428	0.100209	0.0292933	-0.0357803	-0.0236309	-0.00628725	0.0872849	0.0757338	-0.0140952	-0.0163394	0.177561	0.0824337	-0.024032	-0.0404975	0.0764573	-0.137212	0.0172895	-0.101367	0.0463574	0.0168591
34.3	0.0325766	0.0361357	0.00825596	-0.0087747	0.0686279	0.092266	0.0679893	0.0656038	-0.00215968	0.026041	0.161314	0.0280052	0.0382682	-0.116912	-0.0717596	-0.0599501	-0.0583752	0.0168448	-0.00177767	0.0169589
34.4	0.0424642	-0.0104803	0.0552051	0.0179136	0.0568769	-0.000253407	0.112928	0.100781	0.0482344	0.114446	0.120895	0.0883858	-0.0374702	-0.0733324	0.0574592	-0.0118783	0.0311763	-0.0690039	-0.0613655	0.0306832
34.5	-0.0492846	-0.0609963	0.0539866	-0.0321177	0.00692157	0.0374249	0.157232	0.0374956	-0.00613823	0.0651823	0.0845961	0.0215621	-0.0225526	-0.142609	-0.0430269	-0.00879552	0.0208502	-0.0628278	-0.0495808	0.000385351
34.6	0.00302835	-0.0353668	0.0272409	-0.0236204	0.0478041	-0.00333737	0.119275	-0.00636414	0.115868	-0.101371	0.0784935	0.0184941	-0.0306894	-0.0761876	-0.00283243	0.0432261	-0.0176646	-0.00674814	0.107605	0.0135186
34.7	0.00256857	0.00716327	0.034745	-0.00787124	0.00949039	-0.0483903	0.0841114	0.0146196	-0.059753	-0.0033824	0.175818	0.000944432	-0.0413742	-0.016679	-0.00942694	0.00719637	0.00844715	-0.113102	0.111589	0.00824811
34.8	-0.0507791	0.00289166	0.0366693	-0.0231565	0.0749679	0.00564638	0.0141645	-0.0233959	0.104312	0.0295504	0.150773	0.0121124	0.0253643	-0.0942957	-0.04444	0.0217431	0.0188918	0.0661307	-0.0728185	0.0133859
34.9	-0.00467476	0.0153349	-0.00790695	-0.0223263	0.0215147	-0.0683692	0.155327	0.0775706	0.0510761	0.0265809	0.0803164	-0.0158689	-0.00800489	-0.12668	0.037676	-0.0344209	0.0346182	-0.0524518	-0.0294968	0.00683236
35	-0.0849263	0.0777371	0.0412873	-0.00833517	0.0246847	-0.0682352	0.174115	-0.0189989	0.00371328	0.113367	0.145384	0.0551888	0.000583929	-0.0323075	-0.0584139	-0.022668	0.00909992	-0.027253	-0.157304	0.00877471
35.1	-0.00375504	-0.107241	0.0400685	-0.0401511	-0.0139568	-0.0740008	0.0903316	0.0135063	0.0935132	0.09798	0.108452	0.0860541	-0.0143746	-0.108797	-0.0194755	0.0470796	-0.0486426	-0.00205414	0.0830396	0.0119777
35.2	-0.0158272	-0.112255	-0.0213761	0.00902569	0.0686278	-0.0849959	0.0735748	0.0225789	0.0641482	0.110667	0.153072	-0.0290006	0.0231452	-0.0858803	0.0635826	-0.0226679	-0.0624699	-0.0393583	-0.0872589	0.00143853
35.3	0.06086	0.0476504	0.0446865	-0.00921415	0.0796683	0.122033	0.102899	0.0973855	0.0171643	0.0699063	0.0440178	0.0375777	-0.0039365	-0.0849036	0.139418	-0.120931	-0.00241291	-0.0200886	-0.00791909	0.0323085
35.4	-0.111715	-0.00342283	-0.00566209	-0.00342728	-0.0056492	-0.097734	0.0787795	0.0753999	0.0819566	-0.00851119	0.123748	0.0382528	-0.0126076	-0.113982	0.0502369	-0.0215119	0.00987142	-0.0707333	0.0725827	0.00399324
35.5	-0.0953889	0.00716322	0.0661087	-0.028626	-0.00346299	0.103797	0.0929974	0.063934	0.124773	0.0812437	0.0739761	-0.0401685	0.00691257	-0.104815	0.12827	-0.0116856	0.000672967	0.0090629	0.00768334	0.025392
35.6	0.0116515	-0.105569	0.000815909	-0.0105082	0.0128791	0.0212004	0.150377	0.0428947	0.12212	0.0861027	0.168844	0.0143214	-0.016676	-0.00578402	-0.076784	-0.0420315	-0.0487613	-0.0492401	0.0352365	0.0163731
35.7	0.0225739	-0.152557	-0.013038	-0.00203549	0.0449073	0.0246866	0.170561	0.100168	0.0798728	0.162496	0.110909	0.00364433	-0.0215253	-0.113381	-0.0684624	0.0281976	0.0204942	-0.100502	-0.0422775	0.013407
35.8	-0.0150225	0.0223923	0.0348093	0.017181	-0.0181654	-0.0823142	0.193665	0.0925987	0.100523	0.0824585	0.167972	0.0598524	-0.0131007	-0.0624375	0.0645246	-0.0152501	-0.0818163	-0.059122	0.0388882	0.0277703
35.9	0.0305071	-0.0888543	0.0836827	0.0165462	-0.0828777	0.104602	0.139332	0.043173	0.0736208	0.0589738	0.127473	-0.0586999	-0.0269498	-0.123749	0.087605	-0.0139013	0.00696358	-0.0550457	-0.00609327	0.0166478
36	-0.0443406	-0.00639435	0.0868896	-0.00628403	0.0134802	-0.10417	0.0783988	0.0455107	0.104691	-0.00230257	0.119706	0.0172054	-0.0332373	-0.150874	-0.0365895	0.0201054	0.0662491	0.0120275	0.0661093	0.0129568
36.1	-0.0231855	-0.0723252	0.0580273	-0.0360245	0.0715247	-0.0432951	0.161548	0.0649359	0.178956	0.0160533	0.112256	0.0652522	-0.00147081	-0.0832505	0.0145956	-0.00600174	-0.0418179	-0.0892617	0.0571464	0.0212454
36.2	-0.0132979	-0.123584	-0.0390141	-0.0407127	-0.00526657	0.0096689	0.0735749	0.0682198	-0.0175053	-0.00594672	0.19262	-0.0270368	0.0439804	-0.0934692	-0.093584	-0.0012813	-0.00176016	-0.111249	0.00668745	-0.00941876
36.3	-0.0199663	-0.158314	0.0178766	-0.0376849	-0.00308044	-0.0690396	0.0128951	0.0378852	0.114921	0.118091	0.199673	0.0785065	0.0678566	-0.0401218	-0.102848	-0.0661156	0.00488643	-0.048005	0.0188043	0.00664321
36.4	-0.0796375	-0.100926	-0.0433755	-0.00894561	0.0160491	-0.0498653	0.052248	0.000482063	0.134624	0.0765199	0.051547	0.0762361	0.00469343	-0.0915908	0.0304535	-0.000799547	0.0307609	-0.0544282	0.0108371	0.00288856
36.5	-0.0604369	-0.156271	0.0235849	-0.00875028	-0.0117707	0.0244184	0.159517	0.0828027	0.140876	0.0457467	0.0980694	0.018985	0.0185836	-0.100006	0.0318667	0.00237954	-0.0466843	0.0253681	0.07972	0.0193683
36.6	0.0014187	-0.0702822	-0.0171429	-0.0102641	0.0083426	-0.00293518	0.0978214	0.0438408	0.0171643	0.125109	0.14586	0.0500957	-0.034799	-0.116086	0.022446	0.006522	0.0428671	-0.0294764	0.0448635	0.0171245
36.7	0.0340712	0.0584222	0.0108856	0.0142998	-0.00799938	-0.109668	0.145172	0.141746	0.0395196	0.0751701	0.200625	0.0913313	-0.0211553	-0.0776904	0.0990667	-0.0833599	-0.00549892	-0.0439286	0.0584742	0.0326044
36.8	-0.0480198	0.0821944	0.0408383	0.0279736	0.0256685	0.0181164	0.031683	0.0298146	0.0505078	0.0877223	0.0915705	0.050648	-0.0185253	-0.141858	-0.0389447	-0.0571564	-0.000988691	0.00165148	0.00419768	0.0124786
36.9	0.121336	-0.080497	-0.00765041	-0.000106418	-0.0439629	0.0224071	0.0880466	0.0568652	0.0652849	0.0681518	0.164247	0.0624296	-0.0420317	-0.0697258	0.021661	-0.0394305	-0.0135105	0.0070866	-0.0817815	0.0157273
37	0.00728237	-0.191001	0.0443658	-0.0098246	0.0383486	-0.0231822	0.0547869	0.113193	0.115679	0.14252	0.0761159	0.0106396	-0.0586752	-0.0973763	0.0313956	0.00941204	0.0226306	-0.0504754	-0.0432734	0.0101348
37.1	-0.0284743	0.0327927	0.0306402	0.0267527	0.004626	-0.01983	-0.0211261	0.0486832	0.0177326	0.0658573	0.197296	0.010026	0.023926	-0.0932439	0.183852	-0.0349026	0.0806698	0.0632897	0.00950921	0.0314777
37.2	0.0395899	-0.0721395	0.010629	0.00428866	-0.00679702	-0.0333727	0.0683701	0.0855856	0.127046	-0.0278119	0.112335	0.0294779	-0.0054159	-0.0684485	0.0938855	0.0374459	-0.00365916	-0.0103303	0.0579762	0.0230871
37.3	0.099836	0.0190494	0.0327568	0.00673045	-0.0418312	0.125788	0.0043898	0.0945467	0.0775992	0.0681518	0.0868945	0.087895	0.00514551	-0.115034	-0.130481	-0.0590831	0.0618575	0.00683955	0.0367304	0.0246201
37.4	0.10478	-0.0678679	0.0148622	0.00641298	0.0485146	0.0301841	0.0150532	0.0551398	-0.0305775	0.0460166	0.117328	0.059975	-0.00496391	-0.136748	-0.0810232	-0.088273	-0.0055582	-0.022312	0.0279333	0.00467768
37.5	0.0146408	-0.0726967	0.0267919	-0.020495	0.0243568	0.00591452	0.0857616	0.0155101	-0.0273568	0.0711211	0.215207	0.067584	-0.0428125	-0.118415	0.0150667	-0.00725409	0.0467245	-0.0118125	-0.0653492	0.0117099
37.6	-0.0610118	-0.0739966	0.0784874	0.00196898	-0.0324304	-0.0390044	0.0676084	0.0663273	0.0732419	0.0956855	0.0543209	0.0124191	-0.00015575	-0.173115	-0.0965672	0.0113388	0.0239362	0.0140039	0.0536607	0.00403781
37.7	0.0445338	-0.0500387	0.0287161	0.00865942	-0.00860067	-0.0741349	0.128415	0.0376626	-0.0552062	0.0206423	0.0440178	0.0561705	-0.0407166	-0.0845279	-0.00204736	-0.00898817	0.0222152	0.0273443	0.0478512	0.007472
37.8	0.0807504	-0.0427956	-0.0581274	-0.00711422	0.0146827	0.0454699	0.111405	0.0574219	0.0709685	0.181391	0.109561	0.0966699	-0.0223882	-0.0712286	-0.0320362	-0.125555	0.0404341	-0.0188534	-0.11282	0.0167282
37.9	0.0467183	-0.0816112	0.0422493	-0.0140489	-0.0300256	-0.0396748	0.0259704	0.0442305	0.12553	0.0541148	0.171221	0.102806	-0.0169637	-0.115334	-0.0502493	-0.0594685	0.0173488	-0.0482519	0.0285973	0.0106926
38	0.0169402	0.0251782	-0.025032	-0.0021819	-0.0182747	-0.0367249	0.175766	0.0401117	0.120794	0.129833	0.177641	0.031012	0.0264328	-0.149597	-0.0417708	0.0173117	-0.0132137	-0.0428169	-0.00343751	0.0225248
38.1	0.0202745	-0.0197663	0.0135152	0.000284212	0.0209681	-0.0882139	0.203567	0.0474588	0.0762731	0.133342	0.0945029	0.122197	0.045953	-0.121796	-0.0513484	0.0452492	0.0104649	-0.00403054	-0.0268412	0.0274765
38.2	-0.0522738	-0.0307238	-0.0193878	-0.00682122	0.00134673	-0.063408	0.111785	0.0470691	0.0152698	0.0658572	0.152913	0.0877722	-0.0574423	-0.0694253	0.0197769	0.0138435	-0.0383166	-0.00909498	0.060632	0.0120722
38.3	0.0531568	0.0140349	0.0509721	-0.0297493	-0.0327585	0.0309886	0.135651	0.111356	0.0160275	0.0369736	0.0786521	0.00579194	-0.124756	-0.114733	0.0031339	-0.0157318	0.000969668	0.0125215	-0.00808499	0.0118114
38.4	-0.0687151	-0.00732293	0.0423134	-0.026404	0.022881	-0.0644807	0.0651964	0.10323	0.0705895	0.0557346	0.0790483	0.0986948	0.00489893	-0.0759622	0.000464787	-0.014961	-0.0101278	-0.147688	0.00502762	0.00696932
38.5	0.069828	0.00902048	-0.019965	0.0101733	0.0507008	0.0386316	0.0759869	-0.00380383	0.0374356	0.16749	0.14269	0.0396027	-0.0223882	-0.0740087	0.0119264	-0.0144794	-0.0151721	-0.101861	-0.096388	0.0160747
38.6	0.0728173	-0.0648964	0.0798985	-0.0069189	0.00976364	-0.0871413	0.114451	0.0410022	0.0156486	0.121735	0.113524	0.086545	-0.0292922	-0.0820483	-0.00424551	-0.0506055	-0.0238365	-0.050846	-0.018542	0.0124743
38.7	0.0902932	0.023321	0.0287802	0.0462622	-0.0368577	0.128872	0.108104	0.042672	0.088398	0.16641	0.0665261	0.00198758	-0.0200869	-0.064917	-0.0227727	0.0396616	0.00755699	-0.105443	0.0750726	0.0349389
38.8	0.0278626	-0.0713966	0.0848371	-0.00335398	0.0759517	-0.0280092	0.156851	0.0753443	0.114921	0.093796	0.0751649	0.0327915	0.0256109	-0.122322	-0.00612969	-0.0663083	-0.00164149	0.00881592	-0.0610337	0.0216712
38.9	0.0407397	-0.0236664	0.0370541	-0.0150744	0.0282373	-0.0656875	0.223243	0.0351023	0.0565702	0.0813788	0.17027	0.115447	-0.0211143	-0.131113	-0.122631	-0.078543	0.0652402	-0.147441	0.0437017	0.0153534
39	0.048098	-0.0825399	0.0261505	-0.0497715	-0.00193258	-0.0404793	0.145934	0.0587577	0.0398985	-0.009456	0.0846754	0.028312	-0.0841542	-0.134494	-0.0593559	-0.0269068	0.0174082	-0.106926	-0.0552242	-0.0106319
39.1	0.0400499	-0.134913	0.0318588	-0.0291144	-0.0241228	-0.100952	0.0229237	0.0689434	0.102228	0.0349492	0.157193	-0.00758494	-0.00755286	-0.149747	-0.00346053	-0.0501238	0.000376299	-0.150035	-0.00725514	-0.01086
39.2	0.0597103	0.0288926	0.0389782	0.0108814	0.0377474	0.0289773	0.112039	0.0289797	0.0431191	0.0411578	0.125888	0.0373936	0.0469393	-0.0834009	-0.0659503	0.0533415	0.0188918	0.0182036	-0.0326505	0.028902
39.3	-0.0246802	-0.0470671	0.0341037	-0.0101421	-0.00264314	-0.0517425	0.0683701	-0.0120414	0.0139437	0.0558695	0.106946	0.0422414	-0.00681314	-0.154631	-0.139274	-0.155323	-0.0357054	-0.0189769	-0.0301608	-0.019354
39.4	0.0854644	0.0379929	0.0642487	0.00333644	0.0772635	0.0071213	0.0720516	0.0252505	0.106775	0.0925813	0.0811089	0.101702	-0.0427303	-0.185437	-0.0400438	0.0570986	-0.0338064	-0.0397288	0.0280993	0.0262288
39.5	0.0469483	0.0912947	0.0561032	-0.0224484	-0.0253799	0.0784552	0.149996	0.0116696	0.030047	0.0731456	0.155212	0.0547593	0.0534322	-0.157486	0.00140674	-0.0407792	-0.000751336	-0.0589985	-0.0372981	0.0241751
39.6	0.0260231	-0.0158661	-0.0163733	-0.0360978	0.0259964	-0.01983	0.119656	0.0525237	0.0825251	0.0854278	0.0944237	0.101579	-0.0369359	-0.148094	-0.0741148	-0.0457886	0.0109989	0.0611898	0.069429	0.0177196
39.7	-0.0358326	-0.0279379	0.0680329	-0.0188835	0.0771542	-0.0575082	0.17018	0.0388316	0.116247	0.061808	0.10124	0.0172055	-0.0393605	-0.139153	-0.0298381	-0.045307	0.057644	0.0301854	0.0259415	0.0195079
39.8	-0.0576776	0.0606508	0.0637356	0.00526539	-0.0163071	-0.0195619	0.142379	0.0648246	0.120984	0.0850229	0.0746894	0.0351847	-0.0238265	-0.105266	0.00910019	-0.122665	-0.0338064	-0.0189769	-0.0598718	0.0107304
39.9	0.0618948	-0.126741	-0.0370258	-0.0491366	0.0258325	0.0759075	0.127653	0.0492955	-0.0180736	0.035759	0.113762	0.122381	0.000994915	-0.111427	-0.00346057	-0.0675607	0.0442321	0.014992	-0.0125665	0.0129848
40	0.00337328	0.0370643	-0.060244	0.0433321	0.0375288	0.0678624	0.00908671	0.0839715	0.0537284	0.0954156	0.0591555	0.0212553	0.00518658	-0.0777656	0.00643116	0.0341705	-0.00781336	-0.0419522	-0.0260112	0.0180935

## Sheet: Figure 3c
time (sec)	cell1	cell2	cell3	cell4	cell5	cell6	cell7	cell8	cell9	cell10	cell11	cell12	cell13	cell14	cell15	cell16	cell17	cell18	cell19	cell20	cell21	cell22	cell23	cell24	cell25	cell26	cell27	cell28	cell29	cell30	cell31	cell32	cell33	cell34	mean
0.1	0.108403	0.0383393	-0.0356332	0.0156163	-0.0673571	-0.0235372	-0.0111582	-0.0869109	0.0181885	-0.0228991	0.0961958	-0.0659381	0.129685	-0.0836615	0.0754578	-0.0735371	0.0815972	0.0288668	-0.0877444	-0.0135086	-0.0128693	0.0428877	0.120775	0.0578246	-0.100298	0.0614523	-0.0653324	-0.157796	-0.0305351	0.0573469	-0.00807932	0.0437879	0.0226919	-0.0190067	0.000979832
0.2	0.101017	0.0253312	0.0529612	-0.0658923	-0.0297719	0.0237526	0.129046	-0.103435	0.132216	0.036001	0.076844	-0.0243721	-0.018732	0.0548831	0.0641894	-0.115538	0.0430532	0.0511577	-0.120127	0.0169538	-0.021683	-0.0394729	0.122248	0.11292	-0.0806181	0.042336	0.0311201	0.00375954	-0.0601138	0.0366123	-0.0353586	0.0706403	-0.0559472	-0.0209498	0.012795
0.3	-0.0650397	0.153678	0.0877565	0.0343726	-0.0617682	-0.060058	0.0562042	-0.173347	0.0386392	-0.0478973	0.0555323	-0.0355577	0.00252886	-0.0253269	-0.0181732	0.00341967	0.0719356	-0.023517	-0.0486476	-0.0351271	0.0522163	0.0354192	0.0835791	0.127087	-0.158695	0.0653677	-0.0434668	0.00084613	-0.0858393	0.0132576	-0.0672811	-0.00625547	-0.0559472	-0.0580824	-0.00553491
0.4	0.0276668	0.0386284	-0.0340272	0.0584546	0.0829835	0.162344	-0.161354	-0.11657	0.0652868	0.121041	-0.0806653	-0.0468813	-0.105411	-0.0384522	0.0215625	0.0673697	0.114283	0.0677366	-0.0948528	-0.0201907	0.0573689	0.0250464	0.0633421	0.143143	-0.0951639	0.0913167	0.0109194	-0.0595383	-0.091449	0.0255616	-0.0891432	0.0155113	-0.0882488	0.0110017	0.00437117
0.5	-0.0265818	-0.00184132	0.0387754	0.0186266	-0.0536644	0.20144	0.0787658	0.146976	0.0231462	-0.0486964	-0.126473	0.0178845	-0.139551	0.112732	0.0145198	0.119668	0.0701882	0.0390371	0.0394185	-0.0128208	-0.0729378	0.0777405	-0.0341848	0.0124893	-0.0354833	0.0800312	-0.00883724	0.0401756	-0.0887857	-0.016705	0.0428034	0.0094085	-0.00614882	-0.0617524	0.0132166
0.6	-0.0163943	0.0458552	-0.0345624	-0.00406618	-0.110811	0.126526	0.0381548	-0.0763182	-0.00660008	-0.048354	-0.0970777	0.051441	-0.04817	0.0986339	0.0374272	0.0572082	0.0737856	0.0887737	0.0546228	-0.046919	-0.00663191	0.0320999	0.0359795	-0.0851076	-0.0470344	0.0542357	-0.0192705	0.046929	-0.0222055	0.0099537	0.0141698	0.0622998	0.0363431	0.102322	0.0116835
0.7	-0.11827	-0.0798902	0.0885596	-0.0068449	-0.0415086	-0.016514	-0.103016	-0.00683022	0.199765	0.136793	0.10232	-0.0414956	0.0908429	0.053911	0.00302909	0.0418982	0.0278411	0.0957397	0.0836491	-0.0273641	0.00272405	0.0750435	0.020113	-0.105886	0.048583	-0.0212313	-0.0248201	-0.0575519	-0.0586971	0.123994	-0.107136	0.075726	-0.0355664	-0.0207338	0.0116816
0.8	-0.0602006	-0.0269905	-0.0538337	0.0260364	0.00250382	0.0832159	-0.00729059	-0.180126	0.207821	0.0548352	0.0141342	0.0449507	0.219839	-0.112343	-0.0174318	0.0469111	-0.092519	-0.00456973	-0.0780689	0.0191156	-0.0336153	-0.0813792	-0.0123326	-0.0485876	-0.087891	0.00755827	-0.0258191	-0.0605977	-0.0345583	-0.06125	-0.162081	-0.0562986	0.0409576	-0.0116665	-0.0159286
0.9	-0.0571444	0.081989	0.032084	-0.0670501	0.0351988	0.0157929	0.0952034	-0.102164	0.157004	-0.0369393	-0.083115	-0.0130484	0.168936	0.0432162	-0.020323	0.122513	0.00389244	0.0299814	0.0441575	-0.0291329	0.0256397	0.0688198	0.0379272	-0.171686	-0.0211513	0.0321254	-0.000290772	0.04534	-0.0445877	0.0297768	-0.00691852	-0.0359558	0.00481067	-0.0747057	0.00912339
1	0.0671434	-0.103016	-0.0289417	0.037846	0.0384123	0.123248	0.0542702	0.109689	0.0572304	-0.0754069	0.0677805	0.0905215	0.221065	-0.0792864	-0.028626	0.17996	0.0649462	-0.0115356	0.0224372	0.0385723	-0.0276492	0.0845866	0.056549	0.0559356	0.0943596	0.0851749	-0.00306561	-0.0294785	0.0408049	0.0366123	0.0354515	-0.0497889	0.0380736	-0.0267787	0.0363852
1.1	-0.0563803	-0.0287249	0.0237866	0.00843799	-0.0603709	0.00455579	-0.193585	-0.176313	0.135934	0.101293	-0.119614	-0.0156722	0.0708088	0.0325216	-0.00371708	0.0647955	0.075019	-0.0102817	-0.173441	0.0865261	0.0527586	-0.0317969	0.000588587	0.00115545	0.0494387	0.0236804	-0.0477956	-0.0485472	-0.00282638	0.0567773	-0.0564469	-0.128312	-0.00114977	0.00905867	-0.0105247
1.2	-0.016649	0.0175263	0.0203071	0.127691	-0.024742	-0.0420316	0.0304195	0.0601155	0.192328	0.101636	-0.0436764	-0.0224387	-0.00421734	0.0519663	0.0526987	0.0878283	0.0804666	0.103263	-0.042724	-0.025104	-0.120938	0.119647	0.078211	0.120476	-0.0893884	0.0385742	0.0850624	-0.0166336	-0.0182391	0.0359288	0.0265518	-0.0367696	-0.0480641	0.0189895	0.0264138
1.3	-0.0973851	-0.127009	0.0751768	0.0626227	0.0124241	0.0495045	-0.00245591	0.0546074	0.218356	0.127433	-0.0125665	-0.0695285	0.164642	-0.00734044	0.0875416	0.017104	0.00625652	0.0479535	0.0198701	0.0326763	0.0222498	-0.0575217	-0.0199809	0.100012	-0.0782651	0.0938501	0.0186889	-0.0432504	-0.0164824	-0.119694	-0.000534029	0.0987133	-0.074213	-0.0401637	0.0159792
1.4	-0.00111307	-0.0426002	0.00960077	0.0570653	0.0674745	-0.0209619	-0.0759422	0.0643528	0.0894557	-0.00417889	-0.0208951	-0.102671	0.0192921	0.207039	0.0658945	0.0509757	0.0114985	-0.00791328	-0.0273222	0.00545671	-0.0258863	0.0337596	-0.0482936	0.180608	0.0229139	0.104291	0.00570282	-0.0429856	-0.0114961	0.0604229	-0.00130783	0.0366678	-0.0436417	0.13708	0.0221277
1.5	0.0187527	0.090083	0.0203071	0.0721166	0.0562968	-0.0858099	0.0484688	0.0601155	-0.100796	0.0330331	0.0631261	0.0229939	-0.0724974	0.0490496	0.0366117	0.0187298	0.00214506	-0.0168296	0.0984585	-0.0341444	-0.0382256	-0.0907148	-0.0548493	-0.0879411	-0.114844	0.0577673	0.00647973	0.10109	-0.0101927	0.0303465	-0.182589	-0.0725728	-0.0276833	-0.0289376	-0.00390166
1.6	0.103054	0.0100106	-0.0399156	-0.0369475	0.040089	0.0888344	0.1226	0.147399	0.0206674	-0.0165069	0.0427944	-0.0641428	-0.086603	0.126829	-0.024178	-0.0171745	0.035036	-0.0385633	0.0273735	-0.0462311	0.0473348	-0.085321	-0.0481511	-0.0721997	0.0190636	0.0444088	-0.00406457	-0.116612	-0.00203306	0.0189539	-0.0303284	0.0303616	-0.0378736	0.0433848	0.00592203
1.7	0.0999981	-0.121516	0.0283368	-0.0459782	0.048612	-0.0488208	-0.138148	0.0152027	0.171878	0.099581	0.0327512	0.0459173	0.0152035	0.111759	-0.0528677	0.080783	0.0828306	0.0177213	0.0319152	-0.0648034	0.0844878	0.0553351	-0.0159905	0.018471	0.0359624	0.0921611	-0.0843121	-0.0161038	0.0319086	-0.047465	0.054605	-0.0589432	0.0536476	0.0593605	0.0198082
1.8	-0.149596	0.169288	-0.180168	-0.0121707	-0.0378758	-0.101261	-0.024373	0.0626577	0.171877	0.125835	-0.0603336	-0.0350052	0.0597694	0.0320354	-0.0378927	-0.0567368	0.0209546	0.0418234	-0.0109332	-0.0543872	0.0269955	-0.0052424	-0.0559419	-0.0866819	-0.0504568	0.088169	-0.0517913	0.0902311	-0.00424301	0.0281819	-0.0278133	0.0051365	-0.111898	-0.169912	-0.0118164
1.9	-0.142465	-0.0313266	-0.0227856	-0.00753954	0.0156376	0.0649555	-0.0514468	-0.0131858	0.0504136	0.0301794	0.0124195	-0.0675952	-0.0025819	-0.145399	-0.0301087	-0.0599885	0.0966037	0.0961576	-0.0419341	-0.031393	-0.100599	0.0889432	-0.0679606	0.10316	-0.0489596	0.083793	0.0061468	-0.044707	-0.0688966	0.0497139	0.00256153	-0.0310736	-0.144392	-0.104498	-0.0164162
2	0.0567012	0.167554	-0.0704286	0.0440981	-0.0511493	0.0394378	0.119376	-0.0242022	0.0962724	0.106772	-0.00668737	-0.0638667	-0.0545073	-0.021438	0.0202281	-0.00890969	0.0396613	-0.0639194	-0.0387748	-0.0485896	0.0507247	-0.00710952	-0.0334247	0.117642	0.0336095	0.0264442	0.00470389	-0.030273	-0.0338783	-0.0793642	0.0555723	0.0694197	0.00461834	-0.0906814	0.0095774
2.1	-0.0293833	0.0342924	0.00558595	0.00866949	0.0542009	-0.0897897	0.0897242	0.170703	-0.0995568	0.0133997	-0.0375524	-0.0611049	0.15667	0.168149	0.041801	0.0340398	-0.0589086	0.0766531	-0.0273222	-0.0318843	0.0722842	0.094337	-0.000694023	0.055306	-0.0925971	-0.0216152	0.00259503	-0.0278895	-0.0451544	0.0205488	-0.0334239	0.00859482	-0.101131	-0.0442656	0.00897888
2.2	0.0546637	0.123326	0.113987	0.0332148	0.0413464	0.0930485	0.105195	0.0952833	-0.102036	0.0635104	0.0156039	-0.0634524	-0.00932821	-0.0603275	-0.010908	-0.0777372	-0.0112168	-0.0763186	-0.152708	0.0453526	-0.0908364	-0.0228762	0.0336043	-0.0350499	-0.0919553	0.0286706	0.0128063	-0.0342456	0.0192726	0.0614483	-0.0430973	0.058638	-0.0465258	0.00301381	0.00215783
2.3	0.078095	0.0290891	-0.148584	0.0346042	0.0428835	-0.107582	0.0806995	0.294426	0.227032	0.00700754	-0.0238347	-0.0319672	0.031558	0.1944	0.0448405	-0.1299	-0.0813156	-0.05152	-0.107885	0.0193122	-0.0218186	0.120062	-0.0645401	-0.100219	0.264417	0.0169244	-0.0389162	0.0359381	0.025619	-0.00417311	-0.0479341	0.128821	0.0132706	-0.000656328	0.0214162
2.4	0.0218089	-0.197831	-0.0648078	0.00565933	-0.0831456	0.0305416	-0.111074	0.0270665	0.365228	-0.0208444	0.0386301	0.0481269	-0.0962113	0.0067571	0.0804247	-0.0411557	0.0306164	-0.0678203	-0.00974848	0.00614454	-0.0657513	0.0700645	0.00871183	-0.0762925	0.321745	0.0412612	-0.0182716	-0.0640407	0.0514578	-0.0255912	-0.0945604	0.0551798	0.101908	0.0638941	0.00994353
2.5	0.0505887	0.0351597	-0.00619094	-0.0823329	-0.00238644	0.0623803	0.0397664	-0.0131858	-0.0642333	-0.0378524	0.0930113	0.117173	0.0319668	-0.0841475	0.00258427	-0.0564657	0.0298968	0.000724379	0.0958915	-0.129855	0.0217073	0.0852089	-0.0688155	-0.0158453	0.186768	-0.0551646	0.0129173	0.0159423	-0.0134793	-0.0368698	0.0538311	0.0478563	-0.0084561	0.033238	0.0100392
2.6	0.0724919	0.0452771	0.00933311	-0.0320847	-0.0469577	-0.112732	0.0890796	0.0490991	-0.188176	0.038398	0.0124195	0.0606933	-0.00973703	-0.0316464	-0.0842262	-0.0563302	0.0551817	0.0660648	-0.126644	-0.0731561	0.0607588	-0.0378132	-0.00188162	-0.0463838	0.0286895	-0.0247628	-0.0622246	-0.0101449	-0.00826616	-0.0466675	-0.0274263	0.0236485	0.0782583	-0.0367095	-0.011017
2.7	0.0434574	0.110896	0.0869536	-0.0383368	0.0449792	-0.0726998	0.028808	0.0241004	-0.152233	0.015112	-0.00227809	-0.0402528	0.0661068	-0.10262	-0.0522747	-0.0842406	0.0775886	0.0434952	-0.120917	-0.0837687	-0.065887	-0.0687243	-0.0734235	-0.0857373	0.111045	0.0136232	0.0118074	0.0290521	-0.0307617	-0.0146543	0.0445445	-0.000559375	0.03269	0.098652	-0.0060723
2.8	-0.0034052	-0.0188965	0.0625969	-0.0295376	0.032544	0.0991353	0.240887	-0.114028	-0.0760077	0.0217325	0.058717	-0.00269138	0.05057	-0.185747	0.0028067	-0.0679821	0.0424365	0.0510185	0.00190156	0.00938738	-0.0220898	-0.0390581	0.0018237	0.143773	0.00836812	0.00333573	0.0942747	0.0266685	-0.0782462	-0.0561234	0.0840124	-0.126481	0.0349973	0.0440324	0.00866836
2.9	-0.0169037	0.0802545	-0.0648076	-0.0506094	0.0652389	0.226958	0.0339648	0.0656238	-0.0598953	-0.0107995	-0.00668737	0.178211	0.106175	0.128287	-0.0282554	-0.048201	0.00255621	-0.00791325	-0.00520692	-0.0723699	0.0786573	0.0740062	-0.0394577	-0.127924	0.0558559	0.0809524	0.0942748	0.0579202	-0.00747291	-0.00690732	0.0528637	-0.106749	0.123058	-0.0708198	0.0227611
3	0.0760575	0.0814107	0.0845446	0.10083	0.0319851	-0.014407	-0.0188938	0.0817247	-0.0815851	-0.0219859	0.0401	0.0278271	0.133978	0.0121045	0.0525504	-0.00470953	-0.00700267	-0.020034	-0.00185014	-0.0501618	0.062657	0.0038856	-0.00330676	0.0357866	0.0815251	0.0401864	0.0483239	0.0368649	-0.0150092	0.0620179	0.171848	0.0574175	0.0974855	-0.101692	0.0317786
3.1	0.0735107	0.101357	0.0165599	-0.0728391	0.122525	-0.0256442	0.00399019	0.0842671	0.0274843	0.0387405	-0.0919335	0.0200939	-0.0213895	-0.107481	0.0477318	-0.0146002	0.0536399	0.0107553	0.117019	-0.0326705	0.0050292	-0.000885893	-0.0191258	0.0373607	-0.0806181	0.0292848	-0.0496824	0.127309	0.0268089	-0.0407433	0.022102	0.0486701	-0.0386427	-0.0878749	0.00970904
3.2	-0.00824421	0.108294	-0.055172	-0.096458	0.00236409	-0.0844051	0.0742534	-0.000898251	-0.159669	-0.0159361	-0.105161	-0.0467431	-0.0109636	-0.193525	0.0627809	-0.128816	-0.0517138	-0.0108389	0.0887829	-0.024711	0.0575044	0.097034	0.0216806	-0.137054	0.0505082	0.0516255	0.0507658	-0.00630455	0.0558209	0.0336504	-0.0119487	-0.0719626	-0.0299905	-0.0120984	-0.0149279
3.3	-0.0767554	0.0400738	0.0923068	-0.0918269	0.0217854	-0.0417975	0.0513695	0.0533363	0.227032	0.196606	0.0151141	0.02907	-0.0696352	-0.081717	0.0145198	-0.091286	-0.0280735	-0.0643372	-0.0385774	-0.0771849	0.0116734	0.0221419	-0.0222612	0.0691585	0.0428075	0.0374994	-0.0149417	0.0497099	-0.0273619	-0.0065656	0.0698891	-0.132787	-0.0753665	0.0168306	0.00354261
3.4	-0.134824	-0.0764214	0.0269985	0.101988	-0.00308499	-0.0392224	-0.130412	0.0779114	0.16754	0.0841711	0.151312	-0.0678714	-0.03202	-0.117204	0.0540331	-0.0494204	-0.0442105	-0.094012	-0.143625	-0.0191097	0.0112666	0.0947519	-0.0165131	0.0672694	-0.0230766	-0.0595407	-0.027262	-0.0342457	0.054291	-0.0687691	0.0784017	-0.0221228	0.0157701	-0.150914	-0.0108288
3.5	-0.0219974	-0.0423111	-0.010741	-0.00360305	0.0423245	0.00736497	-0.0301746	0.118587	-0.017135	0.0429638	-0.0120766	0.0963213	0.021132	-0.0676194	0.0242313	0.0135812	0.100818	0.0142383	0.124128	-0.0497687	0.0687588	-0.0459041	0.0182603	-0.0580323	0.0143576	-0.00572341	-0.041247	-0.0510634	0.0451681	-0.0791365	0.0331299	0.0488735	0.0249992	-0.0842048	0.00701469
3.6	-0.0456834	-0.148978	-0.0669489	-0.159905	-0.0313088	0.0511431	-0.0620831	0.0707083	0.313172	0.0518674	0.0665556	0.116621	-0.0448992	0.103495	-0.00927708	0.0765829	-0.0132725	0.0532475	0.00545581	-0.00446818	0.0668605	0.0175778	-0.0374151	-0.023716	-0.0799764	-0.0303672	0.0594231	-0.0710591	-0.00633957	0.0116626	-0.00653152	0.0258861	0.0859492	-0.0479357	0.00841304
3.7	-0.111138	-0.00241956	-0.13761	-0.0290744	0.0393904	0.125589	0.0887572	0.0194399	0.00703385	0.120356	-0.0870342	0.105435	0.0252206	0.120509	-0.0111305	0.0386465	-0.101872	-0.0530525	-0.149351	0.0771908	-0.0386324	-0.0251583	-0.0341372	-0.0939229	0.0293313	-0.00342017	0.0308981	-0.0300081	0.010093	-0.0229709	-0.0204614	0.0201902	0.0134628	0.0423054	-0.00110426
3.8	0.00499949	-0.03335	-0.165447	0.0220999	-0.0125862	-0.0799571	0.145484	0.0418962	-0.126204	0.0930745	0.127551	-0.00545333	-0.11829	-0.0204657	-0.022547	-0.0433234	-0.0210842	-0.084399	-0.0129078	-0.0176358	0.0729623	-0.00876922	-0.0210735	-0.0920339	-0.0175148	0.00548542	0.0344498	-0.0440449	-0.0623237	0.0339921	0.0404816	-0.0178508	-0.0342205	-0.0362778	-0.0139789
3.9	-0.0693694	0.0172372	-0.0894321	-0.0478308	-0.0321472	0.0520796	0.0133371	0.119858	0.0423574	0.0354302	0.00947987	0.0434316	-0.124832	-0.0841477	-0.043082	-0.00890969	-0.0569557	-0.0249101	-0.0545714	-0.0228439	0.08042	-0.0828314	-0.0294818	-0.0426057	-0.102865	-0.000119015	-0.0171616	-0.0791368	0.0105463	0.0290932	-0.108684	0.0437878	0.0488408	-0.0457767	-0.0182881
4	0.0269027	0.0163699	0.0690207	0.0943463	-0.0450015	-0.1029	0.00173396	0.0779114	-0.00536062	0.125949	0.0491635	0.057241	-0.00442183	-0.00685431	-0.0152078	-0.0235422	0.0450061	-0.0275572	-0.023768	0.00417929	0.0834031	0.00824228	0.00434143	-0.180501	-0.0836128	0.0989939	0.0606441	0.033422	0.0198959	-0.024338	0.0863341	0.00635704	-0.0415267	0.120888	0.0148751
4.1	0.0605215	-0.0402878	-0.135469	0.0957356	0.0434424	0.0886003	0.180615	0.0482518	-0.0716697	0.100608	0.07072	0.0203702	0.0383042	-0.0253269	-0.0117976	-0.106867	-0.0201591	-0.0398172	-0.123287	0.0431908	0.0779792	-0.0714213	-0.0154204	0.03862	0.0218444	0.0642161	0.0424414	0.0172665	0.000233506	-0.0915543	0.0495747	-0.0424655	0.0157701	0.0280568	0.0103182
4.2	0.0159511	0.0866141	0.0152217	0.0403931	0.0324043	-0.049289	-0.103338	0.151213	-0.0586559	0.0740119	0.0655757	-0.00931986	0.0450504	0.0135627	0.00362215	-0.0635111	-0.0598337	0.0681546	0.0611389	0.0331676	-0.0650733	-0.0338715	0.026716	-0.00545598	0.0597064	0.000725484	0.0156921	-0.0276247	0.0228424	0.0274983	-0.0533514	-0.0424655	0.0138474	-0.0867955	0.00630951
4.3	-0.128966	-0.0561866	-0.137878	0.00334374	-0.0025262	-0.068954	-0.0208276	-5.08103e-05	0.174976	0.0491279	0.0986453	-0.114271	0.0589517	-0.0224103	0.0537365	0.0447433	0.0168432	-0.0552816	0.0236219	-0.00761263	-0.018022	-0.111253	0.0605869	-0.170426	-0.0136646	-0.0349736	-0.0342545	-0.00868826	0.000176763	-0.0717313	0.00585052	0.12048	0.0219228	-0.076217	-0.0123879
4.4	0.0172246	0.114365	-0.039648	-0.0133285	-0.000709766	0.0914097	-0.0682069	-0.12801	0.172497	-0.0110278	-0.0434313	-0.0247863	-0.127898	-0.315541	-0.0486421	0.0736022	-0.0681593	-0.0765972	0.112478	0.0528209	0.06103	-0.00275295	-0.0237337	-0.0344202	-0.134523	0.0660586	-0.0183825	0.0628197	0.0282822	-0.0447307	-0.0583815	-0.00279715	-0.00864838	0.0742567	-0.0108092
4.5	-0.00722542	0.107427	-0.0107411	0.0209422	0.102684	-0.0104272	0.143227	0.099944	-0.0332477	-0.0289488	-0.100752	0.0477126	0.007844	0.142385	0.0257882	-0.047659	0.0264021	0.0462816	0.0721966	-0.0603814	0.0349957	-0.0274404	-0.0120001	-0.0243458	0.0235557	0.0708953	-0.0586729	-0.0526524	-0.0219789	0.0206627	0.0277126	0.00900169	0.030575	0.0360446	0.0176413
4.6	-0.0393162	-0.100703	-0.0375068	-0.0457467	0.0201087	0.138465	-0.0137368	-0.0394555	-0.1355	0.116589	-0.0240795	0.0459174	-0.145888	-0.0612998	-0.0846711	0.0244202	-0.0241677	0.0246872	0.0259914	-0.00820227	-0.0325306	-0.00296042	-0.0766063	0.133383	-0.0380501	0.0940037	0.0498778	-0.0742372	0.00363336	0.108728	0.0132024	-0.0233433	-0.105938	0.0384193	-0.00813273
4.7	0.0701997	0.105404	-0.144302	-0.066587	-0.0177558	0.0818112	-0.145239	-0.0551328	0.0981314	-0.0118268	-0.0304485	-0.0250625	-0.114815	-0.00588203	0.00554963	0.0561243	-0.0662064	0.0440524	0.0532406	0.0420116	-0.0113778	-0.0687244	0.0108021	-0.0227716	0.339286	-0.0155502	0.018356	-0.0142499	-0.0232254	0.0535873	-0.0380671	-0.0680974	0.0342281	0.0267614	0.00277131
4.8	-0.124382	-0.0859608	-0.111648	0.069801	0.0168951	-0.0563122	-0.0172822	-0.140298	-0.0375857	0.109055	0.00825524	0.106678	-0.0469435	-0.142482	0.0128147	0.0259107	-0.0116279	-0.0392599	0.118599	0.0274683	-0.053141	0.103258	-0.0073922	-0.0681068	0.257358	0.0229894	0.00792259	0.0118372	0.0197825	0.0997274	0.000626826	-0.0444998	-0.0111479	-0.0395161	-0.000547232
4.9	0.0910841	-0.10793	0.0443962	0.162656	-0.0134244	-0.0729339	0.0259072	0.024948	0.00207617	0.153801	0.0119295	0.0416365	-0.0945759	-0.114287	-0.0395978	0.0126328	-0.0243731	-0.0306222	0.0771329	-0.0101676	0.00733431	0.0829269	-0.0117626	-0.2378	0.10313	0.0239875	0.0246824	-0.0334512	0.00465328	-0.0437054	0.00333544	-0.0809134	-0.0111479	-0.0263469	-0.00161143
5	-0.028874	-0.0162949	0.0187012	0.0445611	-0.0113286	-0.0614626	-0.104628	-0.126316	-0.197472	0.0781213	0.0824781	0.104469	-0.133418	-0.00247921	-0.0242521	0.0250976	0.0399696	-0.0526345	0.16283	0.0681503	0.0661825	0.0343819	0.00115863	-0.121628	-0.0829712	0.0559247	-0.0671083	-0.0639082	0.0559908	-0.082782	-0.048708	0.00269546	-0.0105711	0.052668	-0.0101016
5.1	0.0291948	0.0230186	-0.112986	-0.0112445	-0.0222269	0.0862593	0.137103	-0.128434	0.193567	-0.0225566	-0.0351028	-0.0731189	0.00273324	-0.0297022	0.00799601	0.0443369	-0.0435939	-0.0324334	0.125708	0.0242255	0.00909702	-0.0162377	-0.00382934	0.0663251	0.264845	0.0540822	0.0189109	-0.0162362	0.0514577	-0.0224013	0.0482205	-0.0912882	0.00192656	0.0384194	0.0166481
5.2	-0.0632569	-0.057921	0.00505062	0.00288067	-0.0491932	0.0743197	-0.0292075	0.0584208	0.026245	0.0187646	-0.0142811	0.0383222	-0.0397884	0.0417577	-0.00482908	0.0477241	0.0171516	-0.00944583	0.118599	-0.0405317	-0.0100219	0.113838	-0.00843724	0.0704177	0.0639845	-0.000656374	-0.0465747	0.0739431	0.0419382	0.00254857	0.00739832	0.0275137	-0.0305674	-0.0401637	0.0119395
5.3	-0.0808304	0.0669572	-0.0939823	0.0413193	0.0134021	0.0717447	0.128401	0.0753691	-0.0679517	-0.000183771	-0.201186	-0.0575144	-0.0123947	0.138496	-0.058576	0.037427	0.0429504	0.0117306	0.188894	-0.120913	0.0470636	0.00596029	0.0189254	0.0131189	0.0573534	0.00540858	0.0891692	-0.00140497	0.0144562	-0.0419965	0.0445446	0.0773534	-0.0449876	-0.0200862	0.0114129
5.4	-0.0087536	0.0111668	-0.0514249	-0.00105589	-0.000150862	0.0684671	0.121955	-0.00259313	-0.118768	0.00266997	-0.0260393	0.0392889	-0.0273181	0.0480773	-0.0239556	0.031872	-0.0779237	0.0886343	0.0145388	-0.0841618	0.0473348	0.0538828	0.0129873	0.129291	0.0376738	-0.00480211	0.0396665	0.0605685	0.0290187	-0.00907192	0.060796	0.0342267	0.0922942	0.00668384	0.0175022
5.5	0.0442215	0.0949971	-0.0340272	-0.0364844	0.00823247	0.0534842	0.00431251	-0.0966562	0.111765	0.0352019	-0.119859	-0.0374909	-0.232976	-0.0822031	0.0178559	-0.0234068	0.0520982	-0.00484834	0.00940492	0.00899423	0.00489368	-0.0201794	-0.00354428	0.170533	-0.0324885	0.0171547	0.0870603	-0.0470906	-0.00339304	0.029663	-0.0605097	0.0541626	0.0396118	-0.0539805	-0.00133794
5.6	-0.0953476	0.167843	0.225867	-0.0320847	-0.0412292	-0.0523324	-0.0633723	-0.0665729	-0.0667122	-0.0575999	-0.00889208	0.0579314	-0.121152	-0.0909533	0.0363151	-0.00782576	0.0354471	0.00392873	0.0990508	0.0602891	-0.0530054	-0.0768152	-0.00221422	0.0650657	-0.111635	-0.0704423	0.0572033	-0.0134554	-0.0153492	-0.0381231	0.0190065	0.00493312	0.00173434	0.100595	-0.00440893
5.7	0.160614	-0.159095	-0.0915734	0.000796576	-0.0148217	0.100306	0.0887573	-0.0233546	0.174356	-0.0101145	0.0491635	-0.0397004	-0.0303845	0.11662	-0.0524229	0.0829508	0.0918756	0.0125666	0.00190151	-0.0183237	0.0180463	0.0692347	0.0308965	0.197923	-0.00468039	-0.0388889	0.032341	0.0187232	0.0159294	0.0998413	0.000820302	0.0374816	0.0613384	0.0440324	0.0300928
5.8	-0.106045	0.077942	0.075712	-0.0228225	0.00823239	-0.135909	-0.00664604	-0.0996221	0.0752022	-0.0409343	-0.105406	-0.00255332	-0.01587	0.0709252	0.0509195	-0.031807	0.0457256	-0.0700493	-0.0204113	-0.000340942	-0.0349713	-0.0384356	0.0363595	0.18533	0.0162828	-0.0400406	-0.0190486	0.0648061	0.0338352	-0.0446168	0.0826581	-0.0335147	0.0501867	0.0369081	0.00123475
5.9	-0.12591	0.189523	0.0248572	0.102682	0.0419053	0.0642532	-0.0949585	0.0304561	-0.0239519	-0.028264	0.0707199	0.0448125	0.0237896	0.192455	0.037353	-0.0216455	-0.021598	0.0642537	-0.0523994	-0.020682	-0.0161236	-0.0859433	0.0319415	0.135587	-0.0607246	-0.0179302	0.0251265	-0.0652324	0.00850646	-0.0204645	0.0627307	0.0999339	0.0742207	-0.0630478	0.0178304
6	-0.108846	0.145584	-0.00993802	-0.00406624	-0.0654009	0.166324	0.0752203	-0.0212364	-0.0189942	0.0264125	-0.0561693	0.0731217	-0.0428548	0.215303	-0.0490127	-0.0762468	-0.0461634	0.113572	-0.0115257	-0.0166531	0.017504	-0.0409251	0.00172864	-0.0841632	-0.155272	-0.0636096	0.00181803	-0.0437801	-0.0256053	0.028068	-0.0382606	-0.065046	0.103254	-0.022461	-0.00289178
6.1	0.0470231	0.0475896	-0.0476776	0.0334463	-0.0469576	0.127462	-0.0852892	0.0779113	-0.0462616	-0.0378524	0.0812532	-0.0622096	-0.0639112	-0.0807447	-0.00579281	-0.0377685	0.0271216	0.00225701	-0.0196215	-0.020682	-0.0968025	-0.0386431	0.00918691	0.0830108	0.0122185	-0.072899	0.0211307	-0.0106745	-0.00112653	-0.0375534	0.101618	-0.10329	0.0184619	0.0926071	-0.00392528
6.2	-0.0922914	0.111185	-0.0688226	-0.00800267	0.0467957	-0.0834687	0.0591048	-0.0470825	-0.226598	0.111909	0.0440193	0.0917643	0.0458682	0.260999	-0.0418218	-0.0548399	-0.0305403	-0.0920617	-0.00974848	0.0936995	-0.0452764	-0.0805495	-0.0228786	-0.0287534	-0.0275686	-0.0604619	0.0118074	0.0336869	0.0549142	-0.00462877	-0.00130788	-0.0766414	0.0540321	0.0334539	-0.0014737
6.3	-0.0416084	-0.0475144	0.0775856	0.0137639	0.0469353	0.0951554	-0.0224392	-0.0161516	0.0169491	0.0446761	-0.0446561	0.115931	-0.0831277	0.131204	0.00554963	-0.0146002	-0.0399964	0.000445772	0.104975	0.039555	0.074047	0.0621812	0.031419	0.165811	-0.00553599	-0.0928598	-0.00484148	0.00865909	0.0361018	0.145754	-0.0632183	-0.0870163	-0.00999432	-0.0244039	0.018198
6.4	-0.0586725	0.0207061	-0.0219826	0.0258049	0.014939	0.0078332	-0.0333976	0.0664711	-0.33071	0.00232748	-0.0331431	0.0530982	0.0311491	0.149677	-0.00786854	-0.0300457	-0.00854448	-0.0207306	-0.111439	0.0422082	-0.00419127	-0.0550322	-0.0460609	-0.0995898	-0.0275686	-0.0881767	0.0189109	-0.00656941	-0.0103627	-0.0096416	0.0161045	-0.0349388	0.0711443	-0.00238342	-0.015314
6.5	-0.0538335	-0.094922	-0.0102058	0.0563706	0.00627638	0.0153247	0.0223618	0.169856	-0.0127971	-0.0822557	0.0506332	0.0845835	-0.0103503	-0.0812309	-0.0390789	-0.127732	0.0266077	-0.0536098	-0.0867571	0.0086012	-0.0386323	-0.0210092	0.0038189	0.198868	-0.120405	-0.0421902	-0.000734725	-0.0885388	-0.00339309	-0.0317433	0.0488008	-0.00686572	0.0713366	0.164498	-0.00230438
6.6	0.00525426	-0.0697729	0.168321	0.0584546	0.0877341	0.024689	-0.108818	-0.0703863	-0.111331	-0.0951543	0.114078	0.0863786	0.0485257	-0.135676	-0.0278105	-0.0289618	-0.0588059	0.00615781	0.0893754	0.0653006	-0.00297084	-0.116647	-0.0127127	-0.0592918	-0.111635	-0.038198	0.0270133	-0.0333188	0.0623939	-0.0168189	0.054992	-0.0015766	0.0380736	0.0407942	-0.00359854
6.7	0.0251199	-0.0527177	-0.0412539	0.0313622	-0.022646	-0.198181	0.014304	-0.132671	0.111145	0.00164255	-0.0689071	-0.028791	-0.00994152	0.000437603	-0.0798524	-0.0842406	-0.0494526	0.0508791	-0.0344307	0.0117457	0.0446229	-0.0280627	0.0033439	0.093715	-0.0536655	0.0153122	0.0220187	-0.0382183	0.0281121	-0.03049	0.141667	0.00717084	-0.0817115	0.04101	-0.0115184
6.8	-0.0744632	-0.190315	-0.037239	0.0612334	0.0757181	0.0253913	-0.0343646	-0.180974	0.0535122	-0.0410485	-0.00374796	0.0606933	-0.0260915	-0.119148	-0.0447872	-0.0502332	-0.0655896	0.0108947	0.119784	-0.0101676	-0.021005	-0.12619	0.0165026	-0.0407168	-0.0252157	-0.0279873	-0.0495714	-0.0248436	0.0295854	0.0848031	-0.0483211	-0.025581	-0.133625	0.0394989	-0.0242238
6.9	0.0307231	0.119279	0.15253	-0.0401893	0.0132623	-0.0174504	0.130657	-0.0343711	-0.108233	-0.0143381	-0.033143	0.0616599	-0.0908961	-0.0457441	-0.0650998	0.0107361	0.0241409	-0.0246315	0.0176982	-0.0769884	0.0661825	-0.000263503	-0.0485311	-0.142092	-0.0510987	0.0700508	0.00836657	-0.0296108	-0.0173891	-0.00850237	4.64518e-05	0.0197834	0.0109633	-0.0550599	-0.00492802
7	0.0327605	0.0819889	-0.0289416	-0.035095	-0.026698	-0.110391	-0.142338	0.0198633	-0.199331	-0.0322591	0.120937	0.0551696	0.00395981	-0.0822031	0.0413562	0.0829508	0.0205435	0.0121486	-0.009946	0.0174452	0.0130294	0.0294029	0.035932	-0.0482728	-0.050457	0.0424128	-0.027817	-0.0440449	-0.0202223	0.024878	0.00507667	0.0431775	0.00673339	0.0146717	-0.00451703
7.1	-0.00849897	-0.0550301	0.00210645	-0.0445889	0.0649594	-0.00246746	-0.0572484	-0.107672	0.0826388	-0.0540614	0.0650859	-0.0187102	-0.104184	-0.0788003	-0.0322585	-0.054569	0.0924923	-0.0297864	0.00841766	-0.028445	0.06903	0.173378	0.0168351	-0.0334757	0.131794	-0.0593104	0.0298992	0.150086	0.0195558	-0.0720729	0.0321624	0.00106804	-0.00749471	-0.0768647	0.000410863
7.2	0.125976	0.0733168	0.0312811	0.0332148	0.0748796	-0.0738703	0.0458902	-0.165297	0.0721037	-0.0415052	-0.00815718	0.00338464	0.0417795	0.225026	0.0122217	-0.110661	-0.0283818	0.0380618	0.0329024	-0.0714855	0.0387923	0.00118874	0.0181178	-0.0444947	-0.152492	-0.0117884	-0.0384722	-0.0155741	0.018706	-0.0171606	0.0358384	-0.028429	0.0346128	0.096709	0.00724222
7.3	-0.00722556	0.174491	0.0727678	0.0758216	0.0870355	-0.0717633	-0.0591823	0.026219	-0.186936	-0.0598829	-0.113735	0.0140179	-0.0410149	-0.123523	-0.0212126	0.000845401	-0.000116176	0.0487893	-0.0914961	0.0172486	-0.104396	-0.0996355	0.0387822	0.0694733	-0.0658584	-0.00019579	0.00647973	-0.0162363	0.0418815	0.0318275	-0.0901106	0.0197834	0.106715	0.0338857	-0.00842519
7.4	0.0113667	-0.0755541	-0.0326889	0.0325201	0.00683517	0.0843864	0.0442787	-0.159365	-0.286091	-0.0956109	-0.0532298	0.0518553	0.00763951	0.0475913	0.0426165	0.0582921	-0.0288957	0.03639	-0.056546	-0.0292311	0.12937	0.0443399	-0.0298143	0.0534171	0.00323426	-0.0350503	-0.0424679	-0.00458316	0.0847196	0.0441315	0.111485	0.114988	0.11056	0.221924	0.0121416
7.5	0.185064	0.000182154	-0.0227856	-0.11753	-0.0338239	-0.114137	0.0765095	0.0965544	-0.0945991	-0.0300903	0.105014	-0.0455003	-0.0671821	-0.0622721	0.0766439	-0.0118904	-0.0053581	-0.0093064	-0.0285071	0.031792	0.0415043	0.0130138	-0.00910237	-0.164759	-0.0260713	0.0518558	0.0245715	0.0591119	0.053781	-0.065807	0.0219086	0.00493317	-0.0667143	0.0258978	-0.00314995
7.6	0.0312324	-0.0561865	0.00960092	-0.0475992	-0.110811	0.121141	-0.00213377	-0.0869109	0.104329	-0.0310035	0.0484285	-0.0430146	-0.0354954	-0.0982451	0.0114062	0.0901316	-0.0774098	-0.128702	-0.0358129	-0.020682	0.0165548	0.0486964	-0.00425686	-0.0750331	0.0571394	-0.0554717	-0.0890848	0.0781806	-0.00673616	-0.0282115	0.0162979	-0.032701	0.0917173	0.111605	-0.00673648
7.7	0.0134042	-0.168635	0.0818681	-0.0672817	-0.00420292	-0.16049	0.0181717	0.127909	-0.141697	-0.0669599	0.0300566	0.0182987	0.110877	-0.103592	0.0267519	0.0100586	-0.0628145	0.0230154	-0.00165268	-0.0171445	-0.0908364	-0.00959902	0.00391388	-0.0224568	-0.0660723	-0.0370464	-0.0160518	0.0318329	0.0541776	0.011207	0.0538311	0.164827	0.046149	0.0440324	-0.0048868
7.8	0.141258	-0.0631242	0.135132	-0.0702919	-0.108854	-0.0277511	0.11003	0.0626578	-0.143557	-0.0843103	0.0298117	-0.0978376	0.0564985	0.0388412	-0.0522746	0.0882349	-0.0496581	0.0499039	0.0540304	-0.0444624	-0.0428357	-0.0600112	-0.0226887	0.00430375	-0.0292799	-0.0246861	-0.012389	0.0414997	0.00142342	-0.0231987	-0.102493	0.0189697	0.0986391	0.025682	-0.00302318
7.9	0.0992342	-0.0177402	0.0417196	0.05776	0.023462	-0.0907261	-0.0723969	0.00630488	-0.209246	-0.0529199	0.0731696	-0.143823	0.0370777	-0.0783142	-0.0113528	0.119532	0.0376056	0.00476474	0.0279659	0.0296301	-0.0337509	0.0876984	0.0394474	0.0156376	-0.00981419	-0.033822	0.0691905	0.0152802	-0.0154625	-0.0576043	-0.0394214	0.00778114	0.0872952	0.0513726	0.00192752
8	0.0286856	0.0134793	-0.0433952	0.0522026	-0.00839455	-0.0687199	-0.0221168	0.119011	0.161962	-0.167866	0.0156039	-0.00365814	0.133365	-0.0447717	0.0701943	0.00382614	0.0103679	0.0319318	-0.0523994	0.032185	-0.125277	0.0590693	0.052131	-0.077237	0.0209888	-0.0636096	0.0587572	0.0175314	-0.0139892	0.0271565	0.0824646	-0.0837614	-0.139201	-0.0384366	0.00111997
8.1	-0.00875367	-0.0518505	0.0371694	-0.00151902	-0.0726665	0.0576981	-0.210667	0.11096	-0.195612	-0.044587	0.0231977	0.0954928	0.0716264	0.0276603	0.0243055	0.0463692	-0.00515258	-0.00261917	0.0579795	-0.00898836	-0.141685	-0.0907148	0.031704	-0.110294	0.00815426	-0.0470268	0.0655277	-0.0335835	-0.0330284	0.0210046	-0.0473537	-0.0754209	0.0165392	-0.089602	-0.0169334
8.2	-0.0994226	0.131131	-0.0259975	0.00728029	-0.0275364	-0.0490549	-0.0614383	0.0402014	0.0535122	-0.0606818	0.0513682	-0.0373528	0.0624271	0.144329	0.058407	0.00572298	-0.00731103	0.0291455	0.000124388	-0.031	0.0373008	0.0287806	-0.0223086	-0.0917191	-0.0168732	-0.115508	-0.00350959	0.0526233	0.0257889	0.0405998	0.00256153	0.0185628	-0.00403388	-0.0317441	0.00306986
8.3	-0.00824421	-0.0521395	0.123623	0.100598	-0.0395524	-0.148551	0.00689096	-0.0708101	-0.0189942	-0.0484681	0.0459789	-0.0657999	0.0511834	0.0373826	-0.0383375	-0.0118904	-0.00587201	0.00866566	0.0196727	-0.03326	-0.00595398	-0.159591	0.0195904	-0.0914043	0.582287	0.0209934	0.0422193	-0.068543	0.104722	-0.0557816	-0.0411627	-0.0329044	-0.0690216	0.0768473	0.00512861
8.4	-0.11394	0.0114558	-0.038042	0.0610018	-0.0525466	-0.0137046	-0.0556369	-0.0411505	-0.0251914	-0.0783746	-0.00178822	-0.0115294	-0.014439	-0.0394244	0.020154	0.0302461	0.0606293	0.0582629	-0.0217934	0.0102717	-0.125277	-0.049016	-0.0354198	0.0379903	0.340569	-0.0390425	-0.0149418	-0.0298758	-0.00645296	0.0729548	0.031582	0.0427707	-0.0869029	0.021796	-0.00278839
8.5	0.111714	-0.103305	0.056976	-0.17542	-0.0138436	-0.0457774	-0.0479014	-0.0347947	-0.0103183	-0.0456144	0.140289	-0.0221626	-0.0414238	0.158913	0.0518832	0.0288914	-0.0149171	-0.0375881	-0.0300867	0.107555	-0.0475817	-0.0284776	0.00923442	0.067899	0.161955	-0.0156269	-0.0765426	0.0769889	-0.0161991	0.0530177	0.0973619	0.0063571	0.0413422	-0.182649	0.00529844
8.6	0.138456	0.0692698	0.00264178	-0.0397262	0.0269551	-0.0996222	-0.0246952	0.0736743	-0.24271	-0.0359119	-0.118389	0.0695313	-0.110726	-0.0753972	0.00466	-0.0452203	-0.0409214	0.0656468	0.0767381	0.106671	-0.0174795	0.00741248	-0.042023	-0.0278088	0.0712575	-0.0330543	0.0129172	0.040308	0.0264689	-0.0990735	-0.0318761	0.0913899	-0.0694062	-0.00389456	-0.00805699
8.7	0.13158	0.0435426	-0.00592327	-0.052925	-0.0923673	-0.0256442	-0.0778761	-0.030134	-0.0382052	0.0106603	-0.0826251	-0.0653858	0.132547	-0.0535219	0.0764215	0.0729248	-0.0885104	-0.0225417	-0.112821	-0.0228439	-0.00297084	-0.0780599	-0.0143754	0.00398882	0.114253	-0.0319026	-0.0773196	0.0873178	-0.000389802	0.0437897	-0.0728918	-0.0379902	0.0249992	-0.00691696	-0.0103564
8.8	-0.0538335	0.0276438	-0.00512028	-0.0594087	-0.0255803	-0.0869803	-0.0849669	0.121129	-0.0444025	-0.0488106	-0.000808355	0.00697502	0.0503656	0.173983	0.0489178	-0.0399362	-0.00936677	-0.112123	-0.0984071	0.0581273	-0.0523274	0.0128063	0.0250059	-0.0388277	0.0428075	-0.0722081	-0.027817	0.033422	-0.0283819	0.0354732	-0.0311022	-0.0744037	-0.0676757	-0.113781	-0.015871
8.9	-0.0688601	-0.0284359	-0.0313506	0.0290467	-0.0546424	0.00291705	0.0188164	-0.0805552	-0.381526	-0.171747	0.0280969	-0.0971471	0.00539081	0.0398133	-0.0243262	0.0139877	-0.0613755	0.0270556	0.0123668	0.0638267	0.000825854	-0.0291	0.0203504	-0.0328461	0.0361764	0.0170012	-0.0151638	0.0910256	-0.0447577	-0.104428	0.0724042	0.0187662	0.157282	-0.0103713	-0.0171025
9	0.0172245	-0.145798	-0.137878	0.0985143	0.0161965	-0.0151093	-0.0643391	-0.0271681	-0.146035	-0.1165	-0.108591	0.0325223	0.0303315	-0.0671334	0.0292724	0.0348528	-0.0103945	-0.0387027	0.10221	-0.00279766	0.0267244	-0.0461116	0.0316566	0.0298048	-0.212814	-0.0169322	0.0687465	-0.00656948	-0.00367638	-0.0375534	-0.0229765	0.0210039	0.00673339	-0.0682291	-0.0220446
9.1	-0.0304021	-0.141173	-0.0803318	-0.0841855	0.0226237	0.0200068	-0.140404	0.153755	-0.00474089	-0.0326017	-0.034123	-0.0746379	0.0264473	0.0709252	-0.0037912	-0.0530785	0.0365778	0.0143777	0.0439601	0.188624	-0.0280559	-0.0239136	0.0370721	0.00745204	-0.14586	-0.0445701	-0.0662204	0.04534	0.0272622	-0.0405155	-0.0469668	0.064334	-0.0788275	0.0578492	-0.00993507
9.2	0.00627304	-0.0989689	0.342298	-0.212469	0.0106077	-0.116946	0.0842449	-0.185635	-0.0196139	-0.103487	0.0650858	-0.0214721	-0.0185276	0.0334938	0.0100718	0.0091102	-0.0707288	-0.0580679	-0.092286	0.0812197	0.0634706	-0.00233802	-0.00658461	0.0235083	-0.0205096	-0.0497138	-0.0553431	0.0840072	-0.0610204	-0.0863137	-0.0539317	-0.0396176	-0.00614888	0.10664	-0.0135204
9.3	-0.0813398	-0.141751	-0.00324662	-0.112899	-0.00518081	-0.0841711	-0.111719	-0.181397	-0.0784866	-0.125518	-0.095118	-0.0158103	0.0665156	-0.109912	-0.0195817	0.0208976	-0.07926	0.0479533	0.134988	0.0544914	-0.0166659	-0.00959902	-0.025729	-0.00640041	-0.0558046	-0.0349736	-0.0311466	0.0763267	-0.00293968	0.0328528	-0.0229765	-0.0434827	-0.105938	-0.00238336	-0.0343942
9.4	0.0169699	-0.0194746	0.0363664	0.00890112	0.0121446	0.0841523	0.0114032	0.00461	0.051653	-0.0248395	-0.123043	-0.0753283	-0.104184	0.0519663	-0.0651739	0.0864734	-0.0150199	-0.135529	-0.0502273	0.0111561	0.0405551	0.125663	-0.0215961	-0.0816445	-0.0607245	-0.0656825	-0.0250421	-0.0241816	0.0342885	-0.0651235	-0.0256851	-0.0164268	-0.0496022	-0.104066	-0.0169498
9.5	0.031487	-0.150134	-0.0112764	0.0552129	0.124481	0.0207092	0.0971374	0.0490991	0.0188082	-0.0504086	-0.0657228	-0.0160864	-0.0185275	0.00238201	-0.00267916	0.0726538	0.00183678	-0.000807979	-0.019029	0.0174452	-0.0355137	-0.109593	-0.00197666	-0.0901449	-0.171102	-0.0640702	-0.0217124	0.0796373	0.0118495	-0.0280976	0.0615699	-0.0215125	-0.122858	0.0589287	-0.00876515
9.6	0.0857357	-0.123251	0.0138833	0.0938831	-0.0338238	-0.0546735	-0.0279184	-0.219955	0.0566109	-0.0321451	-0.101732	-0.0381814	0.0912519	-0.0146321	-0.0809644	-0.059311	-0.0305402	-0.054167	-0.000862877	0.0322833	-0.0850058	0.026706	-0.00335428	0.106623	-0.0776233	-0.118655	0.00215101	-0.0570222	-0.0143858	0.0425365	-0.0603162	0.0631134	0.039804	-0.113781	-0.0219917
9.7	-0.114704	-0.0373971	0.0751767	0.0908729	-0.0380155	0.0459928	-0.0130921	0.115621	-0.0735289	-0.0911592	-0.0267742	-0.0932806	-0.0277269	-0.0870644	-0.0459733	-0.0201552	-0.1029	-0.0391206	0.0202651	-0.0296243	-0.0161236	0.0136361	-0.0160855	-0.00860419	-0.0771956	-0.0553182	-0.0334776	-0.0143824	-0.00735955	0.0742079	-0.0332303	-0.0349387	-0.00864838	-0.0941357	-0.0236542
9.8	0.0246106	0.111763	0.0671471	-0.0376422	-0.0431853	0.0303076	0.0201056	-0.069115	0.161962	-0.0758634	0.0107048	-0.0634524	0.0164301	-0.122551	-0.0647291	0.0538211	-0.0843992	0.0483714	-0.0508198	0.0400463	-0.0521918	0.0229717	0.01541	0.0449165	-0.140513	-0.0701353	-0.0759877	0.009586	-0.0416979	0.051081	-0.0844999	0.0226313	0.0711443	0.00366144	-0.0073562
9.9	0.0605216	-0.0151386	-0.0554396	-0.120077	-0.0395525	-0.0441387	-0.0885122	-0.15767	0.053512	-0.0564584	-0.0319183	-0.0576525	0.0838922	-0.107968	-0.0803713	-0.0778727	0.0821112	-0.0608543	-0.0903113	0.0229481	0.048284	-0.0091841	-0.0216911	-0.00765968	-0.130673	-0.11213	-0.0220453	0.0163396	-0.0166524	0.0589419	0.0120415	0.0309718	-0.0203769	0.0457596	-0.026736
10	0.182772	-0.181354	0.0872213	-0.0855748	-0.0550616	-0.0989198	-0.087223	0.0910461	-0.00412115	-0.108281	0.0908066	-0.12518	-0.0397883	0.078703	-0.00712724	-0.0189357	-0.0640478	-0.0256068	0.0084176	0.109815	0.0149276	-0.0481861	-0.00392434	0.19446	-0.1803	-0.0745113	0.0383346	0.00468645	-0.00350631	-0.042908	-0.00924007	-0.0353455	-0.159197	0.198392	-0.0105517
10.1	0.0368356	-0.106774	0.0652734	0.0128375	-0.124224	-0.0270488	0.195441	-0.0949612	0.142131	-0.0478973	0.0205031	-0.0896902	0.0223586	-0.00150694	0.020747	-0.0605304	0.00892882	0.000724456	-0.00560185	-0.00515601	-0.0714463	0.151803	0.0342693	-0.0636993	0.00815426	-0.0671412	-0.00828232	0.0763268	-0.0199389	-0.0958836	-0.0672811	0.0507044	-0.0738283	0.214584	0.000903858
10.2	0.178442	0.0501913	0.114255	-0.162916	-0.0328457	-0.136377	-0.0427444	-0.169534	0.0355407	-0.0385372	0.112608	-0.0413575	-0.0684086	-0.0554663	0.0056238	0.0887767	-0.0842963	-0.007774	0.0392211	-0.0703063	-0.053141	0.0930923	-0.0234962	0.0408239	-0.0853242	-0.0749718	0.00814464	-0.00325886	-0.0384114	-0.00394528	0.0139762	-0.00788277	-0.0503713	0.161475	-0.00909397
10.3	0.0989795	0.0152139	0.00879785	-0.105257	-0.0521274	0.0888345	-0.0192161	0.0245243	-0.0134168	-0.0968666	0.0224628	-0.0344529	-0.0522587	0.00918778	0.0144457	0.090538	-0.0938552	0.023294	-0.068196	0.0420117	-0.125684	0.0640482	-0.0249689	-0.169482	-0.0493874	0.0608381	-0.0146088	0.142273	-0.00860615	0.0214602	0.110324	-0.121192	-0.202843	0.0759838	-0.00997651
10.4	0.06587	-0.0321936	0.0449315	-0.112899	0.0258373	0.0462269	-0.0314637	-0.0119146	-0.0512193	-0.0135391	0.0484286	-0.0993566	0.104131	-0.0647028	-0.100832	0.0446078	0.0951648	0.0207862	-0.066024	0.00702893	-0.0238525	-0.0361536	-0.0332346	0.0691585	-0.0151619	-0.0895586	0.0122513	0.0971171	0.0701002	-0.044389	-0.026459	-0.0280222	0.0180773	0.169031	0.0016992
10.5	0.0872638	-0.147533	0.0251249	0.000101879	-0.0676365	-0.0062133	-0.0292076	-0.0267444	-0.284851	-0.0533765	0.0765991	-0.0872044	-0.0767903	0.0276604	-0.00342052	0.0676408	0.00111727	0.0480928	-0.0956426	0.0644162	-0.0100219	0.261548	-0.0208835	-0.0835335	-0.0138784	-0.0479481	-0.0541222	0.169287	0.0328153	0.0247641	0.135088	-0.0900676	-0.198036	0.0926071	-0.00832306
10.6	0.189139	-0.186846	0.0170952	-0.00128752	-0.0287938	0.0740857	-0.0736861	-0.164026	-0.0382052	-0.0975514	0.069985	-0.0352814	0.0188833	-0.224636	-0.00964774	-0.00687739	-0.0198507	0.149517	-0.0737249	-0.0243179	-0.0214118	0.0192376	-0.0167506	-0.0296978	0.00558727	0.0173851	0.0120294	0.00865913	-0.0711632	0.0243083	-0.0862411	-0.0996288	-0.110552	0.17594	-0.0187743
10.7	0.100762	-0.050116	-0.0613282	0.165898	-0.0201311	0.08345	0.0504026	-0.159365	-0.335668	-0.0320309	-0.0539647	-0.0555811	-0.0555295	-0.0136601	-0.0101667	0.00761987	-0.00289129	0.127226	0.0376415	0.0403411	-0.0554461	-0.0471488	-0.00848475	-0.0904597	-0.185648	0.00141648	-0.0345875	0.24874	0.0485112	0.00140928	0.00875255	-0.00157654	-0.169772	0.0980044	-0.0124523
10.8	0.0475325	-0.17644	0.0617939	0.00195434	0.0058572	-0.0092566	-0.0227615	-0.119536	0.000216969	-0.126431	-0.0419616	-0.130842	0.109651	-0.0520635	0.0447664	0.0882348	0.0370917	0.184625	0.0149337	-0.0234334	-0.0596496	0.0221419	-0.00420934	-0.0608658	-0.213884	-0.0114813	-0.0707711	0.119364	0.00431329	0.0112069	-0.0154311	-0.151706	-0.0201847	0.0436006	-0.0151066
10.9	-0.0637663	-0.176151	0.0529611	-0.0737654	-0.00350421	-0.0324333	-0.0430668	-0.0089487	0.126638	-0.00794574	-0.0706219	0.106678	0.00866175	-0.13276	-0.0523488	-0.0373619	0.00605095	0.0354147	0.0451449	-0.0165548	-0.0230389	0.118195	0.035362	-0.0731442	-0.136662	-0.0378909	0.00992057	0.148629	-0.0344449	-0.0276418	-0.0763742	-0.134415	-0.00211111	0.138159	-0.0127393
11	-0.16666	-0.0587882	0.0232514	0.146447	0.00320245	0.123951	-0.189395	0.130875	0.0423574	-0.0588555	-0.0605785	-0.0376289	0.0951359	-0.169219	0.0071806	0.000439	-0.0307459	0.0462816	-0.0488452	0.00840469	-0.0227677	-0.00233808	-0.00354427	-0.0766073	0.0436632	0.0062531	0.00681275	0.0795049	0.0694202	-0.0198949	0.0437706	-0.0754208	-0.0422959	0.107072	-0.00234009
11.1	0.0406559	0.00683081	-0.0805995	-0.042968	-0.0276762	0.0471633	-0.118487	0.0185922	-0.172063	-0.00805992	-0.0128114	-0.101152	-0.0087149	0.205581	-0.0171353	-0.0250327	0.016946	0.0200897	0.139727	0.0325781	-0.0607343	0.0625961	-0.00392438	-0.00671534	0.0381015	-0.0581588	-0.102071	0.00296495	0.0046533	0.0654356	-0.0531578	0.0273102	-0.083442	0.130388	-0.00362619
11.2	0.0197714	-0.0897187	-0.0222504	-0.0492201	-0.074902	0.0619122	0.00366778	-0.0602172	-0.0468811	-0.0689005	0.107219	-0.0641429	0.0489346	0.030091	-0.0289967	-0.0639175	-0.0657952	-0.0136254	-0.0470681	0.019607	-0.036734	0.0401906	0.0146975	-0.0951821	-0.10971	-0.0861807	-0.0339215	0.145716	-0.00220307	-0.0171607	-0.0583815	-0.0367696	-0.0561394	0.0187736	-0.0211011
11.3	0.157303	0.00220563	-0.0241238	-0.068671	-0.0515686	-0.0516301	-0.0549923	-0.000474531	0.0448361	-0.0343139	0.0141342	0.0774026	-0.106637	-0.0447719	0.0870967	-0.157946	0.0246548	0.0507397	0.0107871	0.0403411	-0.0391748	-0.0793047	-0.0222611	-0.0699959	0.00922378	-0.0413457	-0.0238213	0.0166044	-0.0406213	0.00129535	0.0836255	-0.0729797	-0.0403732	-0.00346283	-0.0120065
11.4	-0.187799	-0.0882733	-0.107365	0.0487292	-0.091529	-0.0392224	0.0761873	-0.0216598	0.177455	-0.0594263	-0.0990373	0.0220273	-0.170828	-0.0107434	-0.00949953	-0.0484719	-0.0472941	0.117473	0.0153287	0.0225549	-0.0130048	0.102428	-0.073566	0.0288604	-0.0072472	-0.0579285	-0.0748778	0.0834776	0.0713468	-0.0962253	0.02868	-0.109597	0.0113479	-0.012746	-0.0182484
11.5	-0.122345	-0.0385533	0.0939127	0.0855471	-0.0772773	-0.0256441	0.048791	0.0872329	-0.219781	-0.129284	-0.0667026	-0.0100104	0.0244029	-0.0676193	0.0653755	-0.112828	-0.0238593	0.011034	-0.00599678	0.0475145	0.0604876	-0.0158228	-0.0272016	-0.105886	-0.083185	-0.019005	-0.0780965	0.0858612	-0.0260587	0.00813083	0.0277126	-0.00666228	-0.111129	0.0444643	-0.020073
11.6	0.0449856	-0.152158	0.0275338	0.0174688	-0.0806307	-0.118117	-0.165544	0.165619	0.330524	0.0656792	0.0589618	-0.102395	0.0612004	-0.0622722	0.0825745	-0.0670337	-0.0141975	-0.089136	-0.0693809	-0.0384682	0.0415043	-0.045904	0.0121322	-0.103053	-0.121261	0.0292848	-0.0124999	0.0222986	-0.0277585	-0.064326	0.0559593	-0.0558917	0.00884833	-0.0207339	-0.0113584
11.7	-0.10528	-0.137993	0.0837416	0.071885	-0.0282351	-0.0560782	0.0449233	0.194007	-0.0567967	-0.043788	0.0374054	0.014294	-0.0849676	-0.104565	0.175168	-0.115538	0.0481923	0.0461423	-0.00895863	-0.00633524	0.0825895	0.072969	-0.0518565	-0.0211974	-0.0780512	-0.00664464	-0.00140076	0.0814912	-0.0207323	0.0691952	0.00430276	-0.0355491	-0.0609462	0.139671	0.00414892
11.8	0.11044	-0.0856716	0.00745953	-0.0311586	-0.00266593	-0.0560782	0.087468	0.147823	-0.142937	-0.104514	0.0430395	-0.0384576	-0.0698397	-0.196442	0.184805	-0.0589045	-0.0245788	-0.0168296	-0.0527943	-0.055763	-0.0186998	0.0111467	-0.0175107	-0.0526803	-0.038478	0.0414147	-0.0012897	0.0756646	0.0474913	-0.0807314	0.0960076	0.064334	-0.00845615	0.0798698	-0.00463284
11.9	0.150427	-0.133657	0.0189688	-0.0195806	0.0111666	-0.147146	-0.220659	0.023253	-0.137359	0.098896	0.0694951	-0.0414956	0.11517	-0.0442857	0.0668582	-0.0303166	0.00954552	0.0844548	0.0943119	-0.0140982	-0.00351331	0.0387385	-0.0470585	0.0348421	-0.0329164	0.00878662	-0.122382	0.00759975	0.00402991	0.114652	0.0532507	-0.0711489	-0.0894024	0.158237	0.00022538
12	0.116808	-0.10793	-0.185253	0.00936432	-0.0637243	0.00432167	0.086501	0.124519	0.0968921	0.0746968	0.168949	-0.0118056	0.0669246	0.0062711	0.0972531	-0.0396653	0.00152836	0.135863	0.0390236	0.0846591	-0.00392007	-0.0461115	0.000826078	-0.0879411	-0.127464	-0.0339756	-0.0605597	0.0289197	0.0198392	-0.0110087	0.0656328	-0.103697	-0.0336436	-0.0159843	0.00870906
12.1	-0.064021	-0.158517	0.110507	0.00172278	-0.088036	0.0293711	-0.144272	-0.053438	-0.0276703	0.0653368	-0.0230997	-0.0292053	-0.237269	-0.0583831	0.0524763	-0.00294821	-0.0605532	0.0546407	-0.0443036	0.00388443	0.00611392	-0.0324193	-0.0140903	0.0244527	-0.101367	0.00686724	-0.0644444	-0.000213242	0.0222191	-0.0622754	0.0234563	-0.203173	-0.216109	-0.0213816	-0.0384159
12.2	0.0831888	-0.0240998	-0.0998708	0.148763	-0.0273966	0.0111107	-0.200031	0.107571	-0.252626	0.0493562	-0.0184455	-0.0640047	-0.0663644	0.0646054	0.00947873	-0.0683886	0.00368687	0.00615781	-0.0381824	0.0383758	-0.113481	-0.180959	0.0209681	0.0871036	-0.111207	-0.00910136	0.0313421	0.0270658	0.0076565	0.0382074	-0.016205	0.0244622	-0.0794042	0.115275	-0.0145704
12.3	-0.0973851	-0.0365297	0.0237867	0.0943463	-0.0465385	-0.124438	-0.102694	0.179601	0.0386393	0.00723575	0.0396101	-0.100185	0.0135681	0.232804	-0.0174318	-0.0594464	-0.0242705	0.0143776	-0.00895868	0.0267804	-0.114701	0.00264087	-0.0275342	-0.199705	-0.0635053	-0.110671	-0.0648884	-0.0290812	-0.00571629	0.0259033	-0.0446452	-0.0947465	-0.0649839	0.0405782	-0.0205348
12.4	-0.0405896	-0.0119588	-0.0693578	0.0234893	-0.0575765	0.026796	-0.0237283	0.113503	0.503424	-0.0257528	0.0861523	-0.0401146	0.109651	-0.128871	0.0154094	-0.0335683	0.107499	0.073588	0.0121693	0.0151851	-0.0565309	-0.0927895	0.0200655	-0.0961267	-0.0776234	0.0239107	-0.040803	0.0546095	0.0550276	-0.0532753	-0.0605097	-0.137466	-0.104976	0.0844034	0.00509599
12.5	-0.0202146	-0.0223654	0.0730354	0.00982739	-0.107178	-0.121862	-0.168122	0.213498	-0.305921	-0.0310035	-0.00742227	-0.00793889	-0.0179142	0.0315492	0.0760508	-0.0198841	0.0391474	-0.0508235	0.122351	-0.0124276	0.0234702	-0.0212166	-0.0465359	0.0518429	-0.110351	-0.071901	-0.0226003	0.115788	0.0234091	0.0236248	0.0958141	-0.0410416	-0.0336437	-0.0462085	-0.0113873
12.6	-0.129731	-0.109954	-0.0316183	-0.0188859	0.00557771	0.0406082	-0.116875	0.13723	0.173737	-0.0255244	0.0268721	0.0488172	-0.0175054	-0.0749114	-0.0428596	-0.00349014	0.0564151	0.16108	-0.0830053	0.0142024	0.00326649	-0.0189347	-0.00791473	-0.0784962	-0.0350555	-0.0724384	0.0104755	0.0456049	-0.00197651	-0.0376674	-0.0632183	-0.0182576	-0.0963241	0.114628	-0.0072391
12.7	-0.037788	-0.0850935	0.0660764	-0.00892887	-0.0100711	-0.0876827	-0.114942	-0.103012	0.0107519	0.0756101	0.0119295	-0.0254768	0.0472992	0.0232853	-0.0155785	0.0615438	-0.00248023	0.0312352	0.00822019	0.0577342	-0.0584292	-0.039058	-0.0518089	-0.263615	-0.20768	-0.0397335	-0.05612	0.0358057	-0.0079828	-0.00610988	-0.0107879	-0.0396176	-0.159197	0.4363	-0.0166295
12.8	-0.0686053	-0.05821	0.112916	0.188591	-0.0162189	0.0108766	-0.0598269	0.00757592	0.233229	-0.049153	-0.0255493	-0.0256149	0.0855277	0.0111322	0.0343877	-0.0514526	-0.00710548	0.0323498	0.0101947	0.046237	0.0508602	-0.129302	0.00543403	-0.0885708	-0.0506708	-0.115354	-0.0431339	0.0244173	0.0466413	-0.0431358	0.0412555	0.0755226	-0.0376814	0.484443	0.0185884
12.9	0.247208	-0.174416	0.384588	0.345587	-0.089014	0.0326487	0.0529809	0.209684	0.0157098	-0.0304329	0.0538177	-0.037629	0.000280109	-0.00879885	0.0117028	-0.0295037	0.0324664	-0.0586252	0.0483041	-0.0309017	0.0378432	0.0808523	-0.0168931	-0.0797556	0.00836818	-0.0172392	-0.130485	0.0844045	0.00380328	0.0137132	0.10839	0.0669786	0.121712	0.695581	0.0574391
13	0.109422	0.0146356	0.518416	0.60146	-0.0774171	0.065892	0.15064	0.127061	0.000216799	-0.00395059	-0.0279989	-0.00310571	0.0135681	-0.09387	0.185917	-0.00525157	0.0075927	0.00434665	-0.0300866	0.0390636	-0.00866585	0.101183	-0.00150161	-0.0451244	0.029759	-0.0342059	-0.143693	0.0338193	-0.00231639	-0.0438193	0.0400947	0.194731	0.206888	0.39485	0.0681926
13.1	0.316993	-0.124118	0.745924	0.739932	0.0595104	0.0815772	0.305671	0.0630816	0.150807	0.052324	0.0971756	0.0191274	0.0659024	0.0553692	0.346787	0.0367496	0.049323	0.0422413	-0.0269273	-0.0315895	0.047606	-0.0264031	-0.0121902	0.122679	-0.0861798	0.0556943	0.0255705	0.00111098	0.0273188	0.229261	0.136056	0.295631	0.180739	0.551584	0.135128
13.2	0.133108	0.240977	0.973968	1.18916	-0.0744829	-0.0780843	0.342414	0.237649	0.31751	0.0280106	0.204223	0.0822358	0.169549	-0.017549	0.474371	0.105577	0.34051	-0.0133468	0.0496863	-0.000930556	-0.0233102	0.0273283	-0.0330921	0.193516	0.246021	0.227741	0.0928319	0.177497	0.138154	0.299781	0.254073	0.242333	0.17997	0.4132	0.210018
13.3	0.408426	0.348511	1.07648	1.36074	0.0020846	0.108265	0.233796	0.0969782	0.541226	-0.000982795	0.555496	0.064698	0.317761	0.015021	0.62894	0.201909	0.679698	0.00796905	-0.051807	0.0408324	-0.0576156	0.289347	0.0431052	0.280094	0.395758	0.273881	0.0503218	0.212986	0.0470946	0.430796	0.171848	0.204292	0.452226	0.526325	0.292838
13.4	0.430329	0.166975	1.164	1.22389	-0.00685752	0.0797043	0.40752	0.382557	0.59948	0.162704	0.388678	0.272666	0.490914	0.133635	0.643025	0.401075	1.07439	0.129455	0.10379	-0.0425953	-0.0224965	0.360919	0.01636	0.4161	0.167517	0.337141	0.0973826	0.284362	0.0935025	0.631306	0.276515	0.326146	0.280912	0.579434	0.354425
13.5	0.913727	0.325675	1.01545	0.904338	0.0245798	-0.00691551	0.392372	0.180025	0.070864	0.256305	0.515567	0.216324	0.433265	0.086967	0.657481	0.308402	1.09556	0.116359	0.0577821	0.0297283	-0.0459545	0.453861	0.206188	0.246407	0.256289	0.485004	0.273417	0.235631	0.188415	0.582887	0.40672	0.338555	0.271107	0.656937	0.357333
13.6	1.00974	0.280002	0.95657	1.36375	0.0294702	0.055123	0.16321	0.417725	0.765562	0.270916	0.709331	0.504801	0.661001	0.295513	0.639689	0.393488	1.09032	0.178077	0.16362	0.0344451	0.350525	0.489128	0.286851	0.312836	0.354473	0.633482	0.280076	0.352162	0.0991122	0.768587	0.221957	0.602401	0.33571	0.617862	0.461398
13.7	0.773394	0.460671	0.920972	1.26325	0.0726441	0.320367	0.266671	0.283833	0.834351	0.18736	0.49646	0.615828	0.853574	0.179816	0.873433	0.473425	1.0525	0.121096	0.0812796	0.0526244	0.185099	0.542237	0.403522	0.434989	0.379929	0.611602	0.219141	0.33402	0.234086	0.824296	0.409042	0.557239	0.182277	0.657369	0.475247
13.8	1.02401	0.477437	1.01358	1.42048	-0.000989218	0.250837	0.250234	0.421538	0.388777	0.329245	0.577052	0.559071	0.769553	0.258568	0.74874	0.412592	1.14202	0.320182	0.234902	0.0778787	0.251676	0.681441	0.352122	0.734392	0.462498	0.609836	0.296614	0.329121	0.259131	0.728599	0.427422	0.670345	0.229576	0.64528	0.510405
13.9	1.33982	0.56358	1.05186	1.13242	0.184701	0.318962	0.443619	0.6389	0.465002	0.362919	0.478578	0.581857	0.681239	0.320791	0.827841	0.513801	1.23124	0.442782	0.39425	0.199728	0.394051	0.645343	0.420434	0.596811	0.365383	0.533985	0.356217	0.349249	0.263098	0.934235	0.340167	0.590398	0.393391	0.755382	0.562119
14	1.23362	0.608096	1.1814	1.35287	0.152565	0.298127	0.388504	0.517719	0.57655	0.438028	0.850182	0.779744	0.840082	0.343639	0.824134	0.616771	1.18807	0.393185	0.455462	0.207393	0.310118	0.801766	0.569646	0.558717	0.405598	0.635248	0.348448	0.434793	0.257488	0.885475	0.45296	0.888216	0.232268	0.731203	0.610532
14.1	1.16765	0.434654	1.16802	1.10927	0.189032	0.141977	0.371422	0.482976	0.740154	0.375475	0.777919	0.848791	0.825976	0.505031	0.972846	0.584119	1.19187	0.524283	0.311318	0.134087	0.341982	0.840976	0.520004	0.467102	0.539077	0.635248	0.479197	0.332299	0.388722	0.81279	0.326817	0.718151	0.225923	0.72818	0.59451
14.2	1.24253	0.534962	1.08451	1.3927	0.121686	0.129101	0.283431	0.298663	0.794069	0.346253	0.748279	0.744945	1.02816	0.444752	1.04869	0.610539	1.19752	0.429825	0.26926	0.165237	0.282728	0.817948	0.589598	0.534161	0.30613	0.606151	0.425587	0.515836	0.370816	0.932868	0.445414	0.963485	0.246304	0.793594	0.610168
14.3	1.34822	0.509524	0.972897	1.23801	0.0773947	0.318026	0.170946	0.459248	0.591423	0.400816	0.74485	1.01409	1.02755	0.462739	0.996124	0.556615	1.20451	0.461869	0.3593	0.250237	0.34361	0.804048	0.674488	0.525975	0.435117	0.657358	0.482526	0.404998	0.394162	0.930931	0.397047	0.873366	0.24688	0.75603	0.620322
14.4	1.25577	0.596533	0.936228	1.10139	0.166397	0.151107	0.43266	0.552887	0.784154	0.322739	1.09441	1.01533	1.14714	0.553643	1.16567	0.546318	1.12907	0.513834	0.401754	0.264682	0.427136	0.88143	0.723608	0.589885	0.504424	0.727298	0.457442	0.47942	0.392802	0.939703	0.471146	0.7389	0.376279	0.664925	0.661945
14.5	1.48168	0.590174	1.07648	1.11807	0.259871	0.104988	0.349827	0.27324	0.70731	0.435745	0.968743	1.05358	1.17003	0.386418	0.962764	0.628017	1.09125	0.559113	0.366606	0.278636	0.232964	0.81774	0.565085	0.478121	0.514477	0.624346	0.429694	0.587476	0.420001	0.74432	0.553758	0.703911	0.3086	0.813672	0.636962
14.6	1.31053	0.646543	1.11395	1.07129	0.256937	0.225787	0.532253	0.421114	0.978744	0.361549	1.16569	1.19761	1.18434	0.516698	1.02511	0.5012	1.21006	0.555769	0.411429	0.33396	0.371271	0.916905	0.653491	0.484732	0.520467	0.701732	0.375641	0.45267	0.3694	0.885361	0.430517	0.742155	0.362243	0.855122	0.680656
14.7	1.23362	0.762749	0.707114	0.981911	0.155359	0.244516	0.460379	0.42408	0.579649	0.46645	1.29576	1.03977	1.08683	0.700938	0.996866	0.391862	0.961121	0.546156	0.382995	0.275393	0.418865	0.850726	0.736577	0.441601	0.538221	0.65375	0.419594	0.671034	0.487374	0.980717	0.679513	0.719575	0.370126	0.677662	0.657025
14.8	1.51403	0.666199	0.823545	1.02683	0.223264	0.282675	0.4997	0.53721	0.605677	0.450127	1.10372	1.07885	1.28533	0.757328	1.21512	0.51922	1.15949	0.655103	0.297299	0.433699	0.551883	0.846992	0.683277	0.594922	0.61095	0.792784	0.324584	0.745191	0.401018	0.878639	0.421424	0.856685	0.351284	0.950113	0.710123
14.9	1.19567	0.452866	0.850043	0.896697	0.3261	0.255753	0.42009	0.493144	0.719084	0.341117	1.06134	1.30395	1.18455	0.509406	1.28258	0.537782	1.00758	0.598679	0.515687	0.43478	0.41317	0.887031	0.804461	0.445379	0.36196	0.728679	0.348448	0.689044	0.36294	1.12825	0.429163	0.85221	0.3061	0.831159	0.675732
15	1.30493	0.653191	0.884035	0.902023	0.306399	0.277759	0.465536	0.622799	0.62055	0.508	1.14462	1.11062	1.25957	0.739828	1.10206	0.588996	1.18118	0.512162	0.321981	0.34526	0.438526	0.876243	0.758381	0.513382	0.474049	0.671638	0.333353	0.541128	0.391952	0.945172	0.448123	0.770432	0.357821	0.682196	0.678056
15.1	1.29117	0.649433	0.983068	1.02984	0.16989	0.329731	0.589624	0.627883	0.949617	0.434033	0.999853	1.24595	1.12894	0.55413	1.24544	0.569215	1.02927	0.646048	0.360683	0.479197	0.598257	0.944289	0.76907	0.555254	0.621004	0.717855	0.372311	0.662824	0.446179	1.04634	0.465922	0.792605	0.352053	0.74502	0.717706
15.2	1.42718	0.563869	0.765999	1.11552	0.378076	0.351503	0.396884	0.429588	0.847984	0.455492	1.0268	1.1682	1.36404	0.537602	1.17953	0.447818	0.99504	0.523865	0.43315	0.530688	0.497103	0.991175	0.763132	0.630498	0.535441	0.678163	0.468208	0.671696	0.416544	1.06297	0.4251	0.727305	0.288027	0.953783	0.707293
15.3	1.66786	0.610698	0.677136	1.05138	0.211248	0.245218	0.498733	0.466027	0.850463	0.530145	0.981726	1.32093	1.12853	0.667396	1.18079	0.667173	1.12979	0.642425	0.479552	0.480572	0.54551	0.960264	0.724131	0.662296	0.621004	0.75816	0.431248	0.569069	0.550668	0.997236	0.430904	0.66526	0.231499	0.567992	0.711854
15.4	1.41674	0.380309	0.823812	0.879099	0.342866	0.145254	0.389793	0.380438	0.702352	0.480262	1.00867	1.23669	1.10339	0.563366	1.13016	0.606745	1.06658	0.650506	0.26926	0.576676	0.637444	0.931012	1.04621	0.579811	0.48068	0.752709	0.408384	0.717912	0.532025	0.986869	0.528993	0.794843	0.515868	0.936296	0.705942
15.5	1.38872	0.55086	0.792497	0.911517	0.218095	0.24475	0.401074	0.41264	0.716605	0.456291	1.08167	1.34109	1.20458	0.748092	1.13594	0.617042	1.17234	0.563989	0.506801	0.46996	0.492628	1.1281	0.892012	0.32417	0.538221	0.740963	0.430138	0.684012	0.555654	1.04714	0.408075	0.895336	0.269568	0.665573	0.706063
15.6	1.41979	0.581502	0.80695	0.847838	0.212087	0.282676	0.297613	0.523228	1.15164	0.624316	0.665483	1.33308	1.1686	1.00963	1.28436	0.620565	1.04366	0.60662	0.415576	0.638486	0.564629	1.17146	0.81819	0.58957	0.811811	0.698431	0.452226	0.765054	0.477798	1.06149	0.596901	0.817424	0.322251	0.611817	0.743904
15.7	1.31486	0.517906	0.861284	0.835334	0.270351	0.29321	0.358529	0.519414	0.72776	0.539847	0.709086	1.28503	1.11279	0.650382	1.16337	0.660534	1.05486	0.604252	0.454278	0.592988	0.687885	0.995739	0.940039	0.566273	0.595549	0.66112	0.544904	0.596084	0.549648	1.11902	0.580263	0.677872	0.478375	0.604908	0.709522
15.8	1.28124	0.588439	0.699887	0.731596	0.358655	0.270268	0.594137	0.387641	0.830013	0.521469	1.03831	1.2418	1.0441	0.768509	1.27057	0.517052	1.01005	0.620274	0.602174	0.463474	0.511883	1.07955	0.867499	0.447268	0.70229	0.717624	0.424921	0.632235	0.545738	1.04987	0.554725	0.670142	0.43473	0.699035	0.711093
15.9	1.48397	0.646832	0.634044	0.838113	0.226618	0.267693	0.360785	0.292731	1.14793	0.568612	1.26465	1.22924	1.14407	0.753439	1.1653	0.53873	0.908393	0.483881	0.555771	0.671503	0.678665	1.19096	0.829733	0.524086	0.53544	0.693518	0.407385	0.627997	0.65663	1.0984	0.438643	0.819661	0.246496	0.609226	0.721739
16	1.66429	0.557798	0.779917	0.947177	0.0653785	0.46645	0.42847	0.274935	0.915533	0.425243	0.911177	1.23228	1.21235	0.611006	1.02911	0.521117	0.872829	0.659283	0.668519	0.607532	0.619816	1.07084	0.87339	0.845211	0.703787	0.672866	0.361656	0.627203	0.469752	1.11538	0.470952	0.658547	0.287257	0.756462	0.717162
16.1	1.336	0.521086	0.820065	0.809168	0.306958	0.198397	0.257002	0.621528	1.03452	0.572265	0.901869	1.34952	1.12465	0.653298	1.03957	0.58019	0.833258	0.607038	0.34844	0.476249	0.566392	1.19552	0.886549	0.472454	0.593838	0.837235	0.427696	0.539672	0.585063	0.921133	0.496877	0.793826	0.271299	0.598216	0.693436
16.2	1.30391	0.596533	0.711664	0.719786	0.229272	0.210336	0.309216	0.628731	0.993617	0.461542	1.07408	1.28613	1.14775	0.69073	1.214	0.512581	0.782379	0.419516	0.522006	0.588861	0.666325	1.15818	0.762894	0.548643	0.590629	0.666801	0.296059	0.742278	0.588123	1.07083	0.478111	0.694146	0.410888	0.701194	0.699345
16.3	1.38032	0.593932	0.657062	0.625773	0.356559	0.176157	0.363042	0.47662	0.787252	0.419079	0.950861	1.21612	0.876879	0.958583	1.03193	0.538188	0.965952	0.749143	0.416563	0.650277	0.724767	0.958189	0.928923	0.657888	0.443246	0.847676	0.520819	0.650244	0.49678	0.939817	0.40169	0.715913	0.353207	0.770062	0.694103
16.4	1.47582	0.463561	0.762519	0.622763	0.28544	0.198865	0.500345	0.706693	0.722183	0.4257	0.979766	1.21184	1.16717	0.983375	1.17375	0.539679	0.986509	0.578757	0.57374	0.685162	0.653037	1.04947	0.95391	0.684019	0.529237	0.797237	0.393732	0.712615	0.544265	1.01284	0.600577	0.697198	0.281682	0.494158	0.719048
16.5	1.49493	0.456335	0.706043	0.754288	0.164302	0.218062	0.425247	0.330864	0.782914	0.474555	0.850917	1.19927	0.944955	0.610034	1.05921	0.511633	0.878894	0.483742	0.591708	0.650965	0.624698	1.07333	0.825743	0.712354	0.715552	0.768831	0.429583	0.527886	0.482614	1.05796	0.299538	0.679296	0.210541	0.555686	0.663308
16.6	1.47302	0.330011	0.552409	0.783928	0.207476	0.41003	0.316307	0.32917	0.77114	0.448073	0.936898	1.145	0.982775	1.0947	1.21104	0.56515	0.904281	0.611497	0.399779	0.780283	0.660766	1.1559	0.903555	0.722428	0.72582	0.778351	0.418595	0.714469	0.485164	1.04463	0.398788	0.616437	0.466262	0.503873	0.701412
16.7	1.20484	0.475124	0.692125	0.741784	0.188474	0.370934	0.328232	0.329593	0.55486	0.508799	0.918526	1.17193	1.13242	0.86622	1.04824	0.516375	0.935219	0.638942	0.828065	0.604093	0.528832	0.964413	0.704749	0.695982	0.522178	0.823032	0.491517	0.551855	0.56574	0.910311	0.656684	0.596704	0.199582	0.643984	0.673834
16.8	1.49722	0.449108	0.696676	0.682042	0.347058	0.297893	0.414933	0.578733	0.926688	0.477979	0.847733	1.15757	0.90366	0.947888	1.00458	0.323712	1.00696	0.47385	0.612244	0.649884	0.545104	1.23224	0.858236	0.584533	0.772452	0.765837	0.544682	0.696592	0.455302	1.00544	0.670807	0.620302	0.443959	0.748258	0.712945
16.9	1.30926	0.420779	0.686772	0.811946	0.224103	0.201908	0.45361	0.4995	0.818238	0.455378	0.886682	1.13105	1.10237	0.839969	0.972846	0.565015	0.900273	0.512441	0.612639	0.622763	0.722326	1.10569	0.834199	0.692519	0.690311	0.714553	0.523927	0.726122	0.467768	0.927627	0.478691	0.581041	0.330326	0.595841	0.688779
17	1.53822	0.442459	0.540364	0.767487	0.2153	0.340266	0.241854	0.344423	0.612493	0.334839	0.86635	1.0134	0.984001	0.789899	1.0799	0.308944	0.873138	0.534035	0.662201	0.57648	0.669309	1.18888	0.893674	0.749503	0.825929	0.722614	0.595295	0.765186	0.496214	0.931387	0.42065	0.483599	0.382624	0.670538	0.672396
17.1	0.984021	0.324519	0.58988	0.539865	0.266997	0.281739	0.273117	0.105452	0.373904	0.320456	0.733826	1.08244	0.98257	0.898304	0.920582	0.315312	0.913429	0.629329	0.639691	0.652734	0.549443	1.07685	0.739142	0.684649	0.641967	0.773975	0.414044	0.628924	0.50154	0.826917	0.587615	0.647155	0.224961	0.493942	0.60645
17.2	1.39356	0.379731	0.540632	0.833713	0.251628	0.211039	0.0877903	0.354592	0.628606	0.375247	0.83377	1.03977	0.933916	0.537601	0.720792	0.359887	0.827604	0.643401	0.409652	0.67052	0.547273	1.01545	0.796622	1.13863	0.403672	0.658893	0.439461	0.681628	0.545738	0.95759	0.400142	0.559884	0.350707	0.683923	0.623914
17.3	1.33575	0.547102	0.595501	0.765172	0.202027	0.388024	0.196408	0.361795	0.739534	0.459487	0.887172	1.09957	0.849281	0.66691	0.648956	0.353248	0.825446	0.558695	0.57453	0.727416	0.724224	0.863589	0.72223	0.871657	0.682182	0.780654	0.490185	0.697519	0.501257	0.909285	0.540795	0.633321	0.315714	0.475376	0.646765
17.4	1.05177	0.366723	0.507977	0.742247	0.252885	0.275418	0.0781211	0.320272	0.613113	0.502978	0.754403	0.98357	0.740933	0.692674	0.716195	0.243097	0.59706	0.581682	0.513712	0.520075	0.599477	1.21627	0.745603	0.667648	0.934809	0.89919	0.502505	0.718441	0.521033	0.752751	0.554918	0.333469	0.345708	0.60534	0.601531
17.5	1.09481	0.289541	0.35006	0.623689	0.175759	0.36555	0.174491	0.536363	0.874632	0.426727	0.628739	1.14445	0.634424	0.625103	0.50914	0.279949	0.482764	0.399454	0.526745	0.591121	0.586053	0.943875	0.683372	0.758319	0.859299	0.841765	0.314151	0.722414	0.519559	0.812106	0.42897	0.502111	0.208042	0.589365	0.573615
17.6	0.83732	0.21843	0.436781	0.478039	0.142365	0.241004	0.244432	0.189346	0.764323	0.570553	0.657154	1.27633	0.621545	0.472461	0.408763	0.252717	0.421402	0.438184	0.498113	0.560856	0.600697	1.00507	0.745508	0.661036	0.549131	0.824645	0.571431	0.663751	0.527549	0.889462	0.418135	0.634339	0.370896	0.617646	0.553218
17.7	1.03852	0.287229	0.296529	0.32822	0.212086	0.269097	0.182227	0.290612	0.733337	0.398533	0.672832	1.13464	0.53916	0.641145	0.503061	0.228735	0.367543	0.42885	0.536618	0.693023	0.553782	0.973126	0.74679	0.558087	0.603464	0.651293	0.438351	0.631175	0.51429	0.83512	0.423552	0.770025	0.33148	0.414927	0.536102
17.8	0.707684	0.299948	0.231756	0.292792	0.137335	0.179434	-0.00954682	0.230446	0.335482	0.355728	0.657644	0.913971	0.560421	0.475378	0.400015	0.142023	0.414309	0.331885	0.43078	0.62689	0.603274	0.903213	0.679904	0.580126	0.569238	0.749101	0.448785	0.685733	0.459269	0.860639	0.423552	0.523674	0.195544	0.489624	0.467237
17.9	0.774922	0.129396	0.208737	0.145984	0.139291	0.403241	0.237664	0.417301	0.38196	0.390314	0.306126	0.969346	0.49071	0.511837	0.366062	0.107203	0.298472	0.352504	0.349427	0.649295	0.470526	0.733305	0.550739	0.475602	0.55127	0.739658	0.422923	0.535302	0.444819	0.76027	0.458957	0.569649	0.242266	0.546187	0.445037
18	0.595367	0.341574	0.0754443	0.173076	0.138872	0.178264	-0.078843	0.0711321	0.448269	0.141245	0.456287	0.903476	0.430403	0.422877	0.224541	0.14514	0.208433	0.350414	0.400569	0.57933	0.522188	1.04781	0.484945	0.605312	0.407951	0.681081	0.433579	0.642299	0.480744	0.777929	0.338232	0.486243	0.24938	0.431767	0.405745
18.1	0.471079	0.0773639	0.171801	0.242544	0.152984	0.102881	-0.00471222	0.23553	0.285285	0.272514	0.322539	1.04985	0.30202	0.285305	0.226765	0.0973125	0.193221	0.188386	0.333631	0.504746	0.394322	0.789111	0.528127	0.570995	0.384421	0.637935	0.573762	0.611047	0.484654	0.794904	0.441352	0.486853	0.147284	0.57123	0.380207
18.2	0.487379	0.0238859	0.116663	0.186507	0.0762769	-0.0186209	-0.0569261	0.34061	0.434016	0.146952	0.262034	0.830839	0.166482	0.538088	0.143068	0.0500274	0.272673	0.258742	0.204888	0.597804	0.431882	0.798655	0.432215	0.274742	0.44346	0.618742	0.361878	0.61012	0.457852	0.920222	0.360675	0.496618	0.248995	0.457457	0.352203
18.3	0.588745	0.0192607	0.116663	0.138342	0.196717	0.0480997	-0.156197	0.275359	0.315651	0.321712	0.258604	0.89878	0.150741	0.47392	0.129279	0.0516532	0.291482	0.142272	0.133606	0.475561	0.484764	0.742641	0.506227	0.394062	0.425063	0.550491	0.379969	0.574631	0.451563	0.727687	0.282513	0.506586	0.297832	0.351456	0.339581
18.4	0.472098	0.0845906	0.0816004	0.136953	0.0947202	0.0857911	-0.0433892	0.266885	0.254299	0.128917	0.129265	0.609061	0.208595	0.307666	0.139583	0.0142587	0.0568262	0.136839	0.24201	0.464358	0.41317	0.722103	0.440243	0.210516	0.378859	0.551182	0.456998	0.459424	0.463519	0.627546	0.35487	0.371917	0.189583	0.521144	0.295059
18.5	0.316738	0.0114558	0.0082626	0.0364566	0.226478	0.0380332	0.0526586	0.194007	0.548663	0.170809	0.238517	0.670789	0.159941	0.330028	0.0711579	0.0334979	0.0331859	0.106467	0.041788	0.418861	0.337643	0.655301	0.384425	0.124568	0.25907	0.589031	0.330356	0.506831	0.444196	0.808119	0.291219	0.297869	0.150937	0.425074	0.273895
18.6	0.33915	-0.0839372	0.0981952	0.0776741	0.108832	0.0644873	-0.232906	0.099944	0.396214	0.088737	0.270852	0.715945	0.0628359	0.397113	0.0598156	0.0802411	0.106574	0.0434952	0.0714067	0.374642	0.333711	0.570452	0.349795	0.263723	0.249016	0.497749	0.426808	0.688514	0.415241	0.690092	0.419296	0.269186	0.330326	0.302018	0.263095
18.7	0.304003	-0.0715072	0.0377048	0.209662	0.0842411	-0.0333696	-0.164255	0.0376591	0.412326	0.15928	0.130735	0.595528	0.194694	0.248359	0.068934	-0.00877416	0.038839	0.130151	0.0802924	0.374052	0.293439	0.505932	0.289274	0.352504	0.285381	0.41353	0.428584	0.511995	0.368946	0.612508	0.309792	0.223618	0.18843	0.248694	0.231211
18.8	0.206458	0.129974	-0.0814025	0.0792949	0.0202485	-0.0226007	-0.152974	0.239767	0.312552	0.0548352	0.150087	0.504387	0.0158168	0.130718	0.0357962	-0.0266585	-0.00905836	0.181839	0.061139	0.398717	0.298592	0.39681	0.333216	0.236018	0.392977	0.439325	0.253549	0.456246	0.394955	0.559647	0.341134	0.283629	0.1842	0.380601	0.211172
18.9	0.20493	0.0215733	0.0532289	-0.0084658	-0.0216681	0.0111107	-0.0217945	-0.0758945	0.103089	0.0910199	-0.0735615	0.446664	0.23374	0.264887	0.0023619	-0.079905	0.0727578	-0.0067987	-0.00481205	0.398422	0.375746	0.365899	0.22861	0.207998	0.364313	0.380825	0.325028	0.48273	0.279587	0.526608	0.295088	0.311906	0.259955	0.401111	0.188714
19	0.252811	-0.0992579	0.0532289	0.114492	0.0419054	-0.0193233	-0.00857978	0.149941	0.0380196	0.0687612	0.0104597	0.454535	0.323894	0.158427	-0.0304052	-0.108357	0.0971176	0.121514	0.0212524	0.351549	0.307677	0.329594	0.279678	0.31504	0.256931	0.325472	0.290177	0.335742	0.195101	0.410631	0.237241	0.254336	0.174779	0.257329	0.175344
19.1	0.29458	0.044988	-0.0554397	-0.0589455	0.0453984	-0.114371	-0.252245	0.0228294	0.126019	0.0712724	0.0376503	0.394326	0.232309	0.0159933	0.0200057	0.0475886	0.0587792	0.039455	-0.00935361	0.339266	0.20015	0.398884	0.214074	0.336763	0.133077	0.335683	0.329024	0.429099	0.226606	0.417809	0.268583	0.363983	0.287065	0.130819	0.157992
19.2	0.13158	0.0426754	-0.0859526	-0.0214331	0.0472147	0.17522	0.0426672	0.129604	0.303876	0.0218467	-0.015506	0.333013	0.286483	0.267804	-0.0662859	-0.0660853	0.060732	0.103959	0.00999737	0.271659	0.217235	0.331668	0.227565	0.219647	0.225914	0.383895	0.32081	0.427643	0.22417	0.48719	0.179974	0.325535	0.267069	0.314108	0.180162
19.3	0.0146777	0.0143465	-0.0690902	0.0559076	0.0841013	-0.0560781	-0.00148913	-0.106825	0.285905	0.0847418	0.0396101	0.359941	0.0738751	0.173983	-0.00601524	-0.0786857	0.101229	0.0391764	0.0680499	0.258295	0.194455	0.245159	0.228848	0.125513	0.208801	0.332842	0.223026	0.301444	0.220487	0.522507	0.271098	0.247826	0.184008	0.223651	0.143098
19.4	0.231927	-0.251598	-0.0749787	-0.131887	-0.0127259	0.0113449	-0.09657	0.0639291	0.426579	-0.0649053	0.0908066	0.351241	0.146653	0.136065	0.0291983	-0.0904731	0.105443	0.0100588	-0.0166596	0.213977	0.208964	0.224205	0.195642	0.174626	0.354045	0.257682	0.186066	0.391094	0.263551	0.404479	0.0724042	0.01246	0.257071	0.230991	0.126786
19.5	0.170802	-0.143775	-0.0682872	-0.0100866	0.143902	0.0670624	-0.0537031	0.0762166	0.249961	-0.038309	-0.0184455	0.323347	-0.00237752	0.172038	-0.0358911	-0.104157	0.0760468	0.0303993	0.0119719	0.253185	0.209371	0.114253	0.166047	0.0968634	0.177356	0.300291	0.198941	0.366464	0.205527	0.216046	0.23221	0.11214	0.176894	0.101027	0.11098
19.6	0.0182433	-0.0252561	-0.0377744	-0.17403	-0.0620476	-0.0794888	-0.0772315	0.141044	0.279088	-0.0396788	0.105014	0.325003	0.152581	-0.0340771	-0.0261796	-0.064595	0.0611432	-0.0478977	0.039616	0.14696	0.120963	0.159064	0.0624395	0.101586	0.101419	0.284783	0.299056	0.290851	0.241112	0.362441	0.0551854	0.101561	0.086526	0.107503	0.0874978
19.7	-0.0614741	-0.062257	-0.163841	-0.0202753	0.107714	-0.0535029	-0.124289	0.0880803	0.370805	-0.013539	-0.0870343	0.339227	0.2088	0.0485635	-0.0533125	-0.0964345	-0.0236538	0.0217616	0.0103922	0.168676	0.0542502	0.0692347	0.149183	0.0408239	0.171153	0.327545	0.20227	0.418903	0.157986	0.264806	0.0925251	0.0535524	0.0899868	0.0382034	0.0804362
19.8	0.207986	-0.236566	0.000500611	-0.110583	-0.0592532	-0.0736362	0.0597494	0.0740979	0.354693	0.0235589	-0.0772359	0.199891	0.203076	-0.0233824	-0.0917879	-0.0339747	0.114591	0.105631	-0.0498325	0.183121	0.20815	0.16674	0.139682	0.0194154	0.17864	0.16901	0.28718	0.276152	0.133961	0.242249	0.128317	0.0767431	0.111329	0.188245	0.0910722
19.9	0.177678	-0.0807574	-0.0099381	-0.0661239	0.0829836	0.00642851	-0.149751	0.0681659	0.427819	-0.0265518	-0.170811	0.12394	0.0491391	0.0743279	-0.0782215	-0.0209681	0.0875588	0.0733094	0.116625	0.123572	0.168421	0.245158	0.162627	-0.0410317	0.00130908	0.184288	0.139449	0.272444	0.187621	0.282123	0.25562	0.120073	0.184008	0.0654053	0.0892923
20	0.0826794	-0.0949218	-0.011544	0.00149121	-0.0275363	-0.134738	-0.0640169	0.0753691	0.329904	0.0653368	-0.0449012	0.0948023	0.142155	0.118079	-0.111582	-0.0461687	0.0634044	-0.0356377	-0.084585	0.121116	0.170862	0.18956	0.187091	0.00178504	0.0231278	0.252308	0.202936	0.209014	0.122004	0.0875373	0.181521	0.202461	0.0847956	0.211561	0.0754491
20.1	0.0447309	0.0261985	0.0668794	-0.00591864	-0.0014084	-0.0457774	-0.134925	-0.00725394	0.138413	-0.022785	-0.131372	0.0797502	0.0141813	0.0626609	-0.0510143	-0.0351942	0.00224787	0.0557552	-0.0875469	0.0355261	0.130319	0.182091	0.185666	-0.058662	-0.0200817	0.183597	0.153434	0.192726	0.112315	0.192235	0.145536	0.128821	0.107291	0.169463	0.0531735
20.2	0.191941	0.0308236	-0.0118117	-0.00777104	0.0241607	-0.0881509	0.0417003	0.0702844	0.236328	0.0446761	-0.0375523	0.146863	0.159736	0.143843	-0.0943085	-0.0362782	0.0353444	0.00434673	-0.102356	0.195601	0.0896404	0.135828	0.0994455	0.116383	-0.0275687	0.0861729	0.169417	0.437309	0.164786	0.213767	0.156757	0.0730814	0.195928	0.192779	0.0897396
20.3	0.0623043	0.0470115	0.0216454	0.0968934	-0.0166381	-0.0190891	-0.114297	0.0838432	0.334862	-0.0897894	-0.0395121	0.159016	0.171798	-0.153177	0.0208212	-0.0822084	-0.0815211	-0.03313	0.0105896	0.0450579	0.165709	-0.0315896	0.19588	0.0316938	0.000881302	0.124713	0.115474	0.215238	0.210854	0.174919	0.0787888	0.150384	0.0499945	0.0183418	0.05664
20.4	-0.00213172	0.0429645	0.00879793	0.00172278	0.0406478	-0.0151093	-0.0624053	-0.00216953	0.530072	-0.0673024	-0.102712	0.146035	0.168936	-0.16776	-0.0618379	-0.0893891	-0.0121419	0.000445772	-0.01429	0.0472197	0.18632	0.0731764	0.134456	0.0414535	-0.0260713	0.157571	0.135231	0.283303	0.165862	0.163868	0.101618	0.0795911	0.0259605	0.145284	0.0605063
20.5	0.156284	-0.049827	0.0789239	0.0271942	-0.00909314	-0.0530348	-0.166189	0.0910464	0.615592	-0.0553169	-0.137986	0.118002	0.0466859	-0.104565	-0.0284777	-0.232464	0.0219824	0.0377831	-0.0480553	0.0483006	0.190387	0.193916	0.046193	0.0228786	-0.0506708	0.0774209	0.159871	0.277211	0.117925	0.135158	0.118257	0.14835	0.0644147	0.24524	0.0618629
20.6	0.109167	-0.0145605	-0.0203767	-0.0320847	0.0396699	-0.0794888	-0.141371	0.121553	0.282806	-0.0307752	-0.015751	0.052822	0.102291	-0.0408829	-0.107208	-0.148597	0.0400724	0.0629999	-0.047068	-0.0122312	0.192286	0.0370789	0.0539838	-0.0303274	0.112756	0.17876	0.191726	0.239603	0.137134	0.18745	0.0551854	0.146722	-0.0251836	0.0906641	0.0496713
20.7	-0.111138	-0.183955	-0.00913503	0.0512764	0.140549	0.0340533	-0.159098	-0.178855	0.345397	-0.0279215	0.0437743	0.0687026	0.197556	0.0305771	-0.117586	-0.0842407	-0.0248871	0.0234334	-0.0512147	0.016659	0.0482841	0.213625	0.163577	-0.0164749	0.00259263	0.119799	0.268311	0.166771	0.20666	0.144045	0.105101	0.155266	0.115174	0.160612	0.0546261
20.8	-0.00187709	-0.0535849	-0.0412539	-0.039263	0.116936	-0.0258783	-0.0111583	0.0842668	0.773619	-0.0493813	0.0418147	-0.0408051	0.106993	-0.127412	-0.102537	-0.053485	0.103901	-0.00289774	-0.147574	0.0605839	0.146997	0.0495263	0.118352	-0.169482	0.100991	0.0519326	0.15521	0.176835	0.186375	0.218552	0.0402882	0.125566	0.11229	0.135785	0.0600066
20.9	-0.00136763	-0.0584992	0.0358312	0.0975881	0.0245798	-0.0359449	-0.158131	-0.14284	0.185511	-0.143781	-0.0358377	0.0130512	0.0575207	0.194886	-0.112026	-0.133016	0.0937258	0.0223189	-0.0508197	0.0794509	-0.0215473	-0.00648718	0.155121	0.161403	-0.0108837	0.0685154	0.0495448	0.194182	0.023579	0.220261	0.115935	0.0747088	-0.0205693	0.158237	0.0321824
21	0.121137	-0.0128261	-0.0958559	0.089252	0.0208074	0.00338515	-0.0624054	-0.0364896	0.176215	-0.0014394	-0.161992	0.167715	0.158305	0.053911	-0.0123166	-0.095486	0.0325692	-0.0190587	0.0155261	0.0301214	0.147268	0.0262911	0.163292	-0.0492171	-0.120619	0.0486314	0.155099	0.169949	0.0830196	0.186539	0.187906	0.0561969	-0.00499527	0.0345334	0.0427932
21.1	-0.00569746	0.0869031	-0.00164071	-0.0492201	0.00837204	-0.131929	0.0265518	-0.0580987	0.303257	-0.0568009	-0.164687	0.120764	0.13132	0.000923739	-0.117068	-0.0625626	-0.0042275	-0.0171084	-0.0557562	0.0549827	0.124082	0.14226	0.0943151	0.00619278	0.0199193	0.0486314	0.0838415	0.205703	0.0277721	0.155779	0.00604399	-0.0396175	0.117097	0.103186	0.0324554
21.2	0.161378	-0.217488	-0.199171	0.11565	-0.035221	0.035692	-0.049513	0.0707081	0.14337	-0.0492671	-0.115695	0.104745	0.267471	-0.0817169	-0.0588726	-0.161198	0.139465	-0.0350804	-0.0595079	0.0563585	0.0103175	0.0719316	0.0592092	-0.131073	0.0455883	-0.0104064	0.264426	0.109432	0.0236357	0.0989298	-0.00324253	0.064334	0.140362	0.0375559	0.023915
21.3	0.109676	-0.179908	0.107296	0.0549813	0.0314262	0.00432154	0.000767006	0.182567	0.27537	0.0119158	0.0361806	0.118278	0.118237	-0.0112294	-0.0616897	-0.0862729	0.0278412	0.0571484	0.0325076	0.0752255	0.148353	-0.0160302	0.14391	-0.0699958	0.10805	0.0297454	0.193058	0.129163	0.0636405	0.00311815	0.0805299	0.0791843	0.174394	0.15651	0.0625961
21.4	-0.0405896	-0.129899	-0.0476777	-0.015181	0.0173143	0.00127818	-0.0575707	-0.0682678	0.0603289	-0.00988631	0.0065404	0.0303129	0.201236	0.168149	-0.0472336	-0.0584981	0.0794387	-0.00665942	-0.0251502	0.0637284	0.130048	0.0356267	0.101156	-0.130128	0.119173	0.0259835	0.18884	0.0890394	0.112485	0.149627	0.0501552	0.0397193	0.0653761	0.205948	0.0383754
21.5	0.129542	-0.0194746	0.100604	-0.0457467	0.0630034	-0.105709	0.00527937	0.187652	0.412326	-0.0791737	0.00262105	0.170615	0.105971	0.0135627	-0.0151337	-0.108357	0.132167	-0.110312	-0.0486477	0.0020174	0.078386	-0.0349088	0.209941	-0.07157	0.0823807	0.00970785	0.144221	0.0671897	0.0920859	0.066575	-0.0193006	0.0173423	0.0686447	0.194938	0.0499541
21.6	0.0141683	-0.140884	0.0612586	-0.0124022	0.0340809	0.00361926	-0.104305	0.0232531	0.409227	-0.0492672	0.00972491	0.0297605	0.16362	0.00821551	-0.0538315	-0.152662	0.218095	0.0076904	-0.0210035	0.00928911	0.0979117	-0.0270254	0.132794	-0.0353647	-0.107998	0.0196114	0.0788468	0.134725	0.0598441	0.0890183	0.0654393	0.169506	0.0863337	0.17486	0.0410632
21.7	0.0630684	-0.0478035	-0.0709638	0.0274259	0.0213662	-0.0429681	-0.074653	0.000796514	0.342298	-0.0722108	-0.0382873	0.174344	0.0614049	-0.0802587	-0.0542021	-0.12299	0.149538	0.0184178	-0.00599672	0.013318	0.165845	-0.00876922	0.184621	-0.0378833	-0.029066	0.0593027	0.108704	0.0699705	0.126311	0.035701	-0.00711189	0.0785739	0.0478794	0.162987	0.0358444
21.8	0.0658701	-0.181354	0.151994	-0.0489886	0.0743209	-0.0326674	0.0558819	0.039354	0.264215	-0.094127	-0.0515151	0.0954928	0.258067	0.00724324	-0.058576	0.00111638	0.174617	0.104099	-0.114204	-0.00112712	0.187133	-0.0299299	0.128186	-0.156259	-0.0602968	0.0261371	0.139782	0.00177308	0.133904	0.111803	0.00120731	0.0999339	0.188622	0.0379876	0.0446969
21.9	-0.06071	0.0256203	-0.021715	0.0295098	-0.0888742	0.227426	0.0581379	0.0490991	0.219595	-0.146521	-0.0990374	0.0967356	0.209208	-0.0802586	-0.0625792	-0.0757049	0.135559	-0.023517	-0.118548	-0.0302139	0.145234	-0.0556546	0.0848617	-0.215447	0.0105072	-0.0626116	0.139449	0.0456048	0.136	0.072613	0.0884622	-0.0864059	0.142477	0.0556903	0.0218822
22	0.202638	-0.13597	-0.0431274	-0.0107814	-0.0927865	0.227426	-0.123322	0.0707084	0.398073	-0.103944	-0.0431864	0.0594504	0.212684	-0.10894	-0.0683617	-0.0752985	0.107088	-0.0433002	0.015921	-0.0563525	-0.0238525	0.0242165	0.128613	-0.199705	0.0421658	0.0245249	0.125353	0.0634818	0.0705535	0.0911829	0.0364188	-0.000966243	0.14863	0.0692913	0.0290743
22.1	0.0419294	-0.102438	0.040649	0.016311	-0.0461194	0.1188	-0.228394	0.0402013	0.386298	-0.0494954	-0.00693234	0.0776787	0.106584	-0.00782644	-0.0289225	-0.144533	0.233718	0.0937892	-0.0458832	0.0235377	0.121912	-0.0160303	0.104814	-0.138629	-0.0262852	-0.0572375	0.0993804	0.0593767	0.0647172	0.2214	-0.143702	0.033413	-0.0247991	0.0731773	0.02619
22.2	0.123684	-0.21373	0.0759796	-0.0513041	-0.0176162	0.0157928	-0.0424221	0.0846907	0.373284	-0.0847669	-0.111775	0.198096	0.203893	-0.0997034	0.00547549	-0.0697435	0.107088	0.0188358	-0.0296917	-0.0448554	0.0541146	0.000773758	0.0857168	-0.146499	-0.100298	-0.0555485	0.161647	-0.01425	0.0670971	0.023169	0.114	0.0258861	0.148245	0.0397148	0.0248524
22.3	-0.0123193	-0.19494	0.0128128	0.0130692	0.0727839	-0.0925989	-0.210345	0.0418963	0.297059	-0.159419	-0.0916884	0.117864	0.160145	-0.229984	-0.0760716	-0.15483	0.102462	0.0143777	-0.13	0.0537052	0.126115	0.0383236	0.127331	-0.104942	-0.0498152	-0.00902454	0.0522087	0.0234904	0.095599	0.113057	0.255814	-0.00361077	0.233229	0.164714	0.0175432
22.4	0.0149323	0.0499022	-0.0163619	-0.0733022	-0.0905509	-0.0694224	-0.00245591	0.182567	0.27475	-0.151315	0.0126644	0.092869	0.255205	-0.00150694	-0.00623761	-0.154559	0.0485007	-0.0158545	-0.0391697	0.0821041	0.138319	0.0758733	0.106476	0.0738808	-0.108212	-0.0947024	0.0782918	-0.0509309	0.0507778	0.0134854	0.0408686	-0.00239022	0.171318	0.0831081	0.0284977
22.5	-0.0568897	-0.233965	-0.136272	-0.0156441	-0.0110491	-0.0581851	-0.15104	0.126638	0.266074	-0.0707268	-0.106631	0.115792	0.301202	-0.198872	-0.0355204	-0.0626982	0.0774858	0.00922287	-7.30215e-05	0.00349141	0.0458433	0.000981279	0.0712278	-0.0322165	0.187196	-0.0265287	0.106928	0.155118	0.0660204	0.052676	0.0153306	0.22077	-0.00653333	0.12132	0.0217786
22.6	-0.0319303	-0.037397	0.037437	-0.0635767	0.0321248	-0.0738703	0.0323533	0.190617	0.282186	-0.0397929	0.0986453	0.0303127	0.28219	0.0577997	-0.0171352	-0.13139	-0.0034052	0.154253	-0.0656291	-0.00171665	0.216286	-0.0817942	0.15075	0.00997058	0.126018	-0.0295996	0.076405	0.0789752	-0.00973936	0.141083	0.09001	0.0431776	0.0134628	0.0723137	0.0479234
22.7	0.102036	-0.116024	0.0708942	0.0260365	-0.0698721	-0.129822	0.0877904	0.177483	0.498466	-0.0312319	0.000661315	0.0223034	0.0977936	0.0121046	0.0204505	-0.0171744	0.0435671	0.102288	-0.136911	-0.0436762	0.0478773	0.100561	0.177116	-0.0791259	-0.112704	-0.040885	0.0598671	0.18531	0.0250523	0.0150803	-0.0303284	0.0797945	0.00731017	0.03734	0.0349831
22.8	0.0284309	0.0348706	-0.0693579	-0.00846586	0.0500092	0.0235184	-0.0814215	0.191465	0.262356	0.00609437	-0.0380423	0.0467459	0.226585	-0.0583831	-0.0174318	-0.111745	0.142548	0.0416841	-0.00935361	0.071	0.0786572	-0.0506756	0.160822	-0.104627	-0.0712061	0.0236036	0.137895	0.178954	0.0541777	0.0203209	0.167785	0.00839144	0.109983	0.125638	0.0462007
22.9	0.00194321	-0.150134	0.17073	-0.0293061	-0.00811502	-0.0673153	-0.0659508	-0.00471162	0.372664	-0.0704985	0.0609216	0.0812691	0.0765328	-0.0160906	0.021266	0.0179169	0.0704966	0.046421	-0.105911	-0.0216646	0.0721487	-0.0967311	0.130276	-0.0498469	0.0661236	-0.0507119	0.0392226	0.109035	0.0481146	0.0696509	0.155983	0.029141	0.0717211	0.121536	0.032239
23	0.103819	-0.0613897	-0.0982648	-0.0353265	-0.0571573	-0.0453092	0.0346095	-0.047506	0.229511	-0.0419617	-0.0243246	-0.00296761	0.10086	0.0276602	-0.0321103	-0.096028	0.118291	0.03639	-0.0413417	0.00142784	0.0702503	0.0507711	0.133554	0.00335923	-0.11356	-0.0473339	0.0491008	0.073281	0.102285	0.0856005	-0.0291675	-0.132991	0.0253837	-0.00497409	0.00983646
23.1	-0.0189411	-0.158517	-0.0139529	0.00774336	-0.0719678	0.0511432	-0.0659507	0.100368	-0.0202335	-0.0908168	-0.0471057	0.026308	0.268084	-0.0632444	0.0768662	-0.210244	0.147893	0.127086	-0.0488452	-0.0396473	0.0863861	0.055335	0.128708	-0.102108	-0.140941	-0.0185443	-0.0381392	-0.0497391	0.032022	0.0671445	-0.0891432	-0.0217159	-0.043834	0.0917435	-0.00255293
23.2	-0.0421178	-0.0732416	0.00317704	0.0227946	0.046097	-0.0830005	-0.14266	0.154178	0.431537	-0.0760917	-0.0755211	0.241457	0.269107	-0.106509	0.0190419	-0.0644594	0.00307012	-0.0267212	-0.0697757	-0.0013236	0.0157413	0.0211046	0.139872	0.0203601	-0.0519543	-0.0228436	0.111479	0.0918201	0.137304	0.0213464	0.218087	-0.0615878	0.0659529	0.105992	0.0365209
23.3	0.0317417	-0.0680384	0.0797269	0.061928	0.0263963	-0.127481	0.022684	-0.0720809	0.350355	-0.111021	-0.0208951	0.0823739	0.234558	0.0791891	0.0521797	-0.132339	0.111096	0.0512971	0.0712092	0.0110579	0.0751318	-0.0309671	0.130229	-0.0268643	-0.0504569	-0.0511725	0.0565373	0.0482533	0.0291888	0.100753	-0.0268459	-0.112445	-0.0334514	0.0701549	0.026823
23.4	-0.100951	-0.171525	-0.0128823	-0.00568707	-0.048355	0.0787678	-0.171345	-0.0195412	0.378862	-0.0875065	0.0574921	0.0588982	0.175886	0.0573138	0.0204505	-0.0790922	0.117572	0.0444704	-0.0634571	-0.0864219	0.0158768	0.0202748	0.178351	-0.012697	-0.0463927	-0.0423437	0.0558714	-0.0318621	0.0296987	0.0511949	0.0114612	0.0710471	-0.0699829	0.0861306	0.0135169
23.5	0.136419	-0.0119588	-0.00806452	0.0253417	-0.0135642	-0.0202597	0.0697411	0.0304561	0.283426	-0.0666175	-0.0882591	0.238972	0.183859	-0.156093	-0.0134286	-0.111203	0.12528	0.0212043	-0.102554	-0.0625433	0.0370296	-0.149425	0.104006	-0.0854225	-0.101367	-0.121035	0.119581	0.035938	0.124554	0.0514227	0.0449314	0.0389056	0.0924864	-0.103635	0.0161213
23.6	0.103564	-0.130188	-0.0404509	-0.12795	-0.0454208	0.0244548	-0.122999	0.252479	0.588325	-0.11182	0.0729245	0.107783	0.12253	-0.0719944	-0.00683069	-0.126513	0.13782	0.0567305	-0.0281121	-0.0112485	0.0943863	-0.121211	0.0879969	-0.144925	0.133933	-0.0104065	0.0668596	0.0170017	0.0752	-0.0139708	-0.103267	-0.000355997	-0.00614882	0.178746	0.02638
23.7	-0.0589272	-0.236566	0.0692883	-0.0235171	0.0106076	-0.0607602	-0.0878676	0.0211345	0.375143	-0.0521208	0.1033	0.0397032	0.207982	0.0368966	0.0456559	-0.12028	0.171842	-0.0952659	0.0204626	-0.0321792	0.17276	-0.00399773	0.0468105	0.048065	-0.0371946	0.0223753	0.016913	-0.0306703	0.0193859	0.0993856	-0.0131095	0.00940855	0.113444	0.128876	0.0272642
23.8	0.00627297	-0.0454909	-0.0516925	-0.207143	0.131467	-0.0158116	-0.00438982	0.128756	0.574691	-0.105313	0.0131543	0.125597	0.237829	-0.246998	-0.0411546	-0.0388524	0.179242	0.0439132	0.0364566	0.0513469	0.201506	-0.0208018	0.114742	-0.0378833	-0.0607246	0.0133929	-0.0142759	0.0952631	0.0390483	0.0796765	0.0133958	0.000254305	0.0634534	-0.0133937	0.0366333
23.9	-0.087707	-0.104461	-0.0367038	-0.0283799	0.0153583	-0.109455	-0.0794877	0.045286	0.481734	-0.0954968	-0.0353478	0.122283	0.194898	-0.0788003	0.0242313	-0.144803	0.196099	0.0150743	0.0358643	0.052133	0.1032	-0.060841	0.0979729	0.0162672	-0.165326	-0.0125561	-0.0014007	0.00415667	0.033212	0.0150804	-0.0622509	-0.0552815	-0.0194156	0.033454	0.00907615
24	0.0666342	-0.152447	-0.0206444	0.0681801	0.000407966	-0.0387541	-0.0246952	0.111384	0.312552	-0.0794019	0.00972491	0.112616	0.230265	-0.00734031	-0.0737734	-0.0788211	0.194557	0.0216222	-0.159224	0.000936472	0.0850302	0.0918475	0.0293288	-0.0504766	-0.0639332	-0.0672946	-0.0368073	-0.00723157	0.0146261	0.00300426	0.0623438	-0.101256	0.227846	0.00711568	0.020233
24.1	0.056956	-0.136837	-0.0749786	0.0348357	0.112884	0.0600393	0.0855341	0.0440147	0.396833	-0.135562	-0.0921784	0.0129131	0.120485	0.0164794	0.0350548	-0.212141	0.0760469	-0.0300649	0.0076278	-0.046919	0.0919456	0.0464144	0.110087	0.0430277	-0.0303494	-0.0214616	0.0408874	0.0475911	0.0677204	-0.00257813	0.0143632	0.0415501	0.0661453	-0.0209497	0.024277
24.2	-0.127184	-0.0356626	-0.0246591	0.0218684	0.163324	0.0518455	-0.0978591	-0.117841	0.239426	-0.0762059	-0.0485755	0.0598648	0.0795992	-0.0413689	-0.0559072	-0.123532	0.100921	0.00866554	-0.0832029	-0.0119363	0.104556	0.0397758	0.139302	-0.00765976	0.00922378	-0.0332078	0.0940528	0.0637467	0.0163261	0.104968	0.0590548	-0.0746071	0.186507	0.0768474	0.0194254
24.3	0.1517	-0.10475	0.0181658	-0.0212015	-0.0254406	0.234215	-0.113975	0.0965545	0.155765	-0.0457285	0.0589618	0.0461935	0.217999	0.090856	-0.0109822	-0.143042	0.0734772	0.0246873	0.00743028	-0.0186184	0.112827	-0.0164451	0.121013	-0.0476429	0.0434493	0.0278261	0.00847766	0.192196	0.0380283	-0.00212241	-0.00730547	-0.0343285	-0.0378736	-0.0785917	0.0297581
24.4	0.0139136	-0.0457799	-0.0835437	-0.066587	-0.0505904	0.0574641	-0.122677	-0.0661493	0.126638	-0.0536048	0.166744	0.0753312	0.286688	-0.189636	0.0424682	-0.166617	0.174411	0.0372259	-0.114204	-0.0103642	0.0371652	-0.0251583	0.101773	-0.099275	-0.103292	0.0830253	0.077959	0.0658655	0.081433	-0.0202367	0.266648	0.0771501	0.0753743	-0.0313123	0.0175956
24.5	-0.11776	-0.155627	0.111846	-0.0978474	-0.1361	0.053016	-0.00116664	0.152908	0.120441	-0.00440729	0.0116845	0.0724312	0.194081	0.110787	-0.00141893	-0.0549754	0.158582	0.00908359	0.0820694	0.0157747	0.0881488	-0.0388505	0.09308	-0.0180491	-0.118908	0.00279833	0.0447721	0.0646737	0.00476661	0.0519924	0.0778214	-0.00910343	0.0423035	0.0159671	0.0242592
24.6	0.0197715	-0.0154276	-0.0144883	-0.0772387	-0.0510096	0.0279665	-0.132669	0.121977	0.174356	0.0168242	-0.00864704	0.0195416	0.121508	-0.00442376	0.00918223	-0.146565	0.0515843	-0.0194767	-0.111242	-0.101948	0.131946	0.122759	0.140204	0.0077668	-0.0237182	0.0239107	0.0924989	0.0322302	0.0787132	0.0257894	-0.0314892	-0.0640288	-0.101708	0.0507249	0.0107404
24.7	0.00678229	-0.127587	0.142626	-0.0519988	-0.0512891	0.195588	-0.184882	0.264343	0.321228	-0.159191	-0.0196703	0.170892	0.320828	-0.200817	0.0244537	-0.146429	0.0428477	-0.00819193	0.0492914	-0.0290346	0.0741826	0.0895656	0.127141	-0.0218271	0.0175663	0.0273655	0.00226198	-0.00882069	0.0456214	0.0431062	-0.070957	-0.0739969	0.0342281	0.148306	0.0292215
24.8	0.059248	-0.226449	0.115325	-0.0232856	0.0969557	0.0132178	0.0223618	0.0482519	0.484832	-0.0977797	-0.107366	-0.0184341	0.215546	0.0787031	-0.0320361	-0.184366	0.0620682	0.139625	-0.056151	-0.140272	0.045572	-0.0589738	0.116262	-0.101164	-0.0085307	-0.041576	0.0363367	-0.0155742	0.0738966	0.017131	0.0650523	-0.0213091	0.174202	-0.0444814	0.0202012
24.9	0.00754645	-0.268942	-0.151796	-0.0445889	-0.102707	-0.0439045	-0.126222	0.0800297	0.330524	-0.016621	0.0462239	0.172411	0.330845	0.00189588	0.0334239	-0.148326	0.13854	0.0083869	-0.115981	-0.0349306	0.0130294	0.0260836	0.057594	-0.147129	-0.0187983	-0.0441862	-0.0061734	-0.00180225	0.0495312	0.0192957	0.0534442	-0.0729797	0.151321	0.0518044	0.00667182
25	-0.00391459	-0.155916	0.0907009	-0.0948371	-0.0241831	-0.100324	-0.127834	0.322814	0.254299	-0.0201596	-0.0390221	0.0334889	0.268493	0.0125905	-0.01202	-0.0853245	0.0987622	0.0575664	-0.104331	-0.0333583	0.0853013	-0.0488084	0.078116	-0.029383	0.0338234	0.0158496	0.124021	-0.011734	0.152433	0.0753472	0.0321625	0.0482633	0.237651	-0.0256993	0.0324952
25.1	-0.111902	-0.174994	-0.0380419	-0.0112445	-0.00853423	0.0218797	-0.183915	-0.0487771	0.307595	-0.0447012	0.0998702	0.067598	0.126414	-0.149774	0.0387615	-0.20916	0.152518	0.126111	-0.0239655	0.0186244	0.0613011	-0.110216	0.0470005	-0.0725145	-0.0292799	0.013009	0.0327849	0.200406	0.0778632	0.0686256	0.0424164	-0.0868128	-0.0105711	-0.0341189	0.00453691
25.2	-0.000858236	-0.18251	-0.019306	0.0943463	0.0141007	-0.0471821	-0.00503445	0.191465	0.277848	-0.0641063	0.0550425	0.109716	0.221474	-0.0856059	0.0465456	-0.144126	0.149229	-0.105297	0.124523	0.0307111	0.101302	-0.0425847	0.133221	0.0449166	0.164736	-0.0410386	0.0385566	0.14373	0.0354785	-0.0545284	0.0577005	-0.0198851	0.068837	-0.0170638	0.037481
25.3	-0.0584178	-0.186846	-0.0126147	0.0288152	0.0170349	-0.00527684	-0.148784	-0.0047115	0.389397	-0.0957251	-0.0716017	0.185806	0.097998	0.0821058	-0.00890646	-0.114861	0.0881754	-0.0151578	0.0176982	0.0413238	0.0195379	-0.0674797	0.101298	-0.0539396	0.0361763	0.00256803	0.0416644	0.0518287	0.0634706	0.0267008	0.148825	-0.000559486	-0.0101865	0.0559063	0.0188606
25.4	0.0666342	-0.30681	-0.0822053	0.0723482	0.0300291	-0.0689541	-0.0382322	-0.00937231	0.262356	-0.0123975	0.0893368	0.166335	0.100656	-0.0379662	0.0278639	-0.136268	0.112741	-0.0125109	0.0408007	0.0740463	0.0288939	0.121514	0.128518	-0.109035	-0.0528099	0.0403399	0.0186889	0.072619	0.0272055	0.0758029	0.044738	0.0336165	0.196505	-0.0798871	0.0260335
25.5	-0.0286194	-0.138861	-0.00619094	0.0302046	0.0354782	-0.0193232	-0.0124475	-0.0580987	0.514579	0.0143129	0.0236876	0.115931	0.139497	-0.0899809	0.0613723	-0.00240621	0.15221	0.100755	-0.102949	0.022948	0.100895	-0.213944	0.116832	-0.0740887	-0.0519542	0.0535447	0.0152481	0.128236	0.0840395	0.0677141	-0.00227515	0.0830494	0.11479	-0.089602	0.0318995
25.6	-0.0686053	-0.178174	-0.0401833	-0.120309	0.0345001	0.0157928	-0.0872231	-0.0042879	0.128498	-0.0399071	-0.033388	0.22171	0.26604	-0.0131739	0.0724182	-0.0752984	0.0771775	-0.0155757	-0.059113	-0.00849705	-0.0408019	-0.0741183	0.0758358	-0.0703107	0.0567116	-0.0531686	0.031342	0.0281251	0.103305	0.136867	0.0118481	0.10685	0.0876797	-0.130405	0.0100636
25.7	-0.0263271	-0.00935713	-0.0476777	0.00172278	0.00976934	-0.0518643	-0.107206	0.0245241	0.309454	-0.0259811	0.0712098	0.0816834	0.153603	-0.0535219	0.0269001	-0.144668	0.136278	0.0616067	0.0370491	0.0259943	0.116488	-0.0840762	0.0862393	-0.0454392	0.0282616	0.0235269	0.0140273	0.0290521	-0.032235	0.0278401	-0.0825652	0.0271068	0.0392272	-0.0170637	0.0177524
25.8	0.054409	-0.0674603	-0.110309	-0.0195806	-0.0241831	0.00970612	0.0533033	0.0224057	0.370186	0.0589445	0.0658208	0.110407	0.274831	0.216762	0.0608534	-0.172036	0.157041	-0.0182228	-0.0510172	0.0052602	0.128827	-0.0811717	0.0563114	-0.0501616	0.0162827	0.0473262	-0.0576739	0.0286548	0.0680036	0.0277261	-0.0868216	-0.0444999	0.0722979	-0.0639114	0.0311267
25.9	-0.124637	-0.173549	-0.0243916	-0.090206	-0.0483549	-0.0844051	-0.0214721	0.180025	0.163821	-0.00794574	0.00360099	0.11524	0.12069	0.067036	0.0594449	-0.194663	0.284699	0.0409874	-0.129605	-0.012919	-0.00283536	-0.0288926	0.133506	-0.0659031	-0.120405	-0.0517099	-0.0429119	0.00283252	0.051231	-0.0284393	0.0489944	0.0283272	-0.0532554	-0.129541	-0.00398845
26	0.13107	-0.169791	-0.0163618	0.00102814	0.0258373	0.0111107	-0.0166375	0.0207108	0.386918	-0.102916	-0.0162408	0.18912	0.174046	0.0232851	0.0194868	-0.107951	0.233923	0.044331	-0.113216	0.00290177	0.184286	0.00990193	0.14961	-0.188057	0.14142	0.0817969	-0.0725469	0.0916877	0.0285089	0.117728	-0.0568338	0.111122	0.143246	-0.118099	0.0395419
26.1	-0.0902539	-0.0752651	-0.020912	0.00866956	-0.00713697	-0.0743385	-0.0385546	0.0190159	0.395594	-0.0876205	0.0562672	0.12974	0.271151	-0.193525	0.0445439	0.00504553	0.150977	0.0125665	0.0718016	-0.0948728	0.0686232	-0.122663	0.078306	0.0285454	0.117462	-0.0412689	-0.00739435	0.0614954	0.07299	0.0834359	0.0429968	0.115598	-0.0703675	0.143341	0.0309998
26.2	0.19627	-0.091453	-0.172406	-0.0179597	0.00166554	-0.123501	-0.241286	0.0380827	0.502804	-0.0927573	0.1033	0.163297	0.277693	-0.21297	0.0208212	-0.140468	0.216553	-0.010839	0.0101948	-0.0586126	0.0580468	-0.0892626	0.0565489	0.0801774	0.0316842	-0.0123258	-0.0590058	0.0371299	0.106875	0.0777396	0.0718238	-0.0058486	0.128633	-0.0475039	0.0236218
26.3	-0.136862	-0.147533	0.172068	0.024184	-0.144204	-0.136845	-0.049513	-0.0886057	0.313792	-0.173459	-0.0284888	0.0464698	0.184677	-0.0807447	-0.00468081	-0.0383104	0.17657	0.0207862	-0.0223858	0.00732376	0.0501823	-0.0988057	0.130039	-0.00923396	-0.0532377	0.0364246	-0.00328763	0.0412349	0.040125	0.0829802	0.0192	0.117429	0.0576852	-0.00842828	0.00872189
26.4	-0.0436459	-0.138282	-0.108971	-0.0793228	0.010887	0.0780656	-0.145883	0.00206779	0.421622	-0.103145	-0.0407368	0.210939	0.128663	-0.171163	0.0829453	-0.0404783	0.121169	0.0500432	-0.100382	0.0486938	0.0796065	-0.060841	0.0909423	-0.00419663	-0.0919553	0.0262906	0.138894	-0.008953	0.0593907	0.0500557	0.0139763	0.134517	0.02423	-0.131052	0.0148232
26.5	0.0969419	-0.172971	-0.00592327	0.0464136	0.0357575	0.0188363	-0.0649838	0.0724031	0.493509	-0.134649	-0.0306935	0.0336271	0.277897	-0.134218	0.0610017	-0.0765178	0.121272	0.0905849	-0.0298892	0.0575376	0.107132	-0.140297	0.0374996	-0.243781	0.0858032	0.0289776	0.0789578	0.132606	0.138494	0.106791	-0.111779	0.00472974	0.0934477	-0.153505	0.0270886
26.6	0.0964325	-0.255067	-0.0214474	0.0447927	-0.00252624	-0.0019993	-0.0559592	0.0893512	0.450748	-0.163643	-0.122798	0.221434	0.263791	-0.0909533	0.000656837	-0.091015	0.175645	0.0465602	-0.0103408	-0.0924161	0.142522	-0.0357386	0.077451	-0.0712552	-0.0600828	-0.0547808	0.018689	0.0642763	0.0592207	0.0424226	-0.123774	0.0578243	0.0551858	-0.0852843	0.0167036
26.7	0.00474487	-0.15158	-0.0273358	-0.00290835	-0.0222269	-0.0682517	0.0468572	0.158839	0.500325	-0.0862508	0.0663106	0.253333	0.11333	0.0976617	0.00703229	-0.115809	0.23824	0.0978294	-0.113414	-0.0579248	0.0869286	-0.226392	0.165002	0.00209988	0.025267	0.0669031	-0.0482396	0.219343	0.047378	0.0745497	0.093299	-0.0882368	0.101908	-0.0675814	0.0409127
26.8	-0.153162	-0.162564	-0.128778	-0.158747	0.080748	-0.0813618	-0.0669178	0.0766402	0.0813993	-0.146292	0.0930113	0.0849977	0.152172	0.0121043	0.0613724	-0.201979	0.177084	0.160801	-0.0622723	-0.109711	0.0969625	-0.0010933	0.160299	-0.109664	-0.0301355	0.133541	-0.0139429	0.144127	0.0759367	0.104057	0.0226825	0.0529421	0.104984	-0.0256993	0.0124571
26.9	-0.0212334	-0.208526	-0.0538337	0.0308991	-0.0891537	0.0352238	0.0255849	0.0469807	0.325566	-0.171062	-0.0353478	0.13333	0.154217	0.00189588	0.0378719	-0.0883053	0.292202	0.0891917	-0.0466731	-0.0356184	0.105776	0.0567873	0.112794	-0.0108081	0.0637707	0.0424896	-0.00106777	0.128898	0.0761066	0.0990438	0.0329363	0.0926105	0.0817192	-0.0902497	0.0357064
27	0.0121308	-0.180487	-0.0503543	-0.066587	-0.0339636	-0.10805	-0.177147	0.0914698	0.217116	-0.126088	0.124366	0.202377	0.173842	0.197803	0.0416528	-0.0942666	0.235979	0.0487893	0.00664054	-0.0396473	0.119065	-0.0351163	0.0890896	-0.106831	0.0710436	0.0913167	0.0659717	0.0616279	0.0323619	0.0638406	-0.00982055	0.131465	0.10806	-0.0975898	0.0311782
27.1	-0.099932	-0.255934	0.0192364	-0.0596403	-0.034243	0.108031	-0.140082	0.195278	0.158244	-0.0746078	-0.0689072	0.112064	0.0393264	-0.0982452	-0.0175059	-0.131119	0.179139	0.0394549	-0.0666164	-0.0537976	0.0451654	-0.216226	0.133269	0.0304346	-0.0923831	0.0641394	0.0215747	0.122675	0.0963356	0.0191818	0.0099134	-0.00625541	-0.0142242	-0.108816	-0.00426685
27.2	0.0808966	-0.188291	-0.135201	-0.0716813	-0.0155203	0.00174647	-0.0917354	0.00461	0.409847	-0.0464134	0.0734145	0.14783	0.226585	0.223081	0.0610758	-0.0876279	0.17657	0.114269	-0.0885342	-0.0365028	0.089776	-0.154404	0.0765959	-0.0602361	-0.130459	0.0354266	0.0144712	0.210073	0.106592	0.0562076	-0.0432909	-0.0560952	0.100177	0.0686436	0.0315263
27.3	-0.001113	-0.140017	-0.0120793	0.0510448	-0.0761595	-0.149253	-0.129445	0.158416	0.16568	-0.120267	-0.0823801	-0.0640048	0.192854	-0.0860921	0.0588518	-0.074892	0.175645	0.0719161	-0.152116	-0.102243	0.0768945	-0.278256	0.0619644	0.0490094	-0.111421	0.0361175	0.0354487	0.072354	0.106818	0.165349	0.0308082	0.00533993	0.0215382	0.037124	-0.000193091
27.4	0.0587387	-0.121805	-0.109239	0.10384	-0.108016	0.0410766	-0.0482237	0.15206	0.415425	-0.0483539	0.0244225	0.122835	0.265631	0.176899	0.119567	-0.0823439	0.118394	0.0120093	0.101618	-0.0663756	0.0646909	-0.190709	0.0612044	-0.198761	-0.00403864	-0.0753557	0.101822	0.176703	0.0276022	0.0857145	0.00101373	0.109698	-0.074982	0.0824604	0.0380948
27.5	-0.0370241	-0.260848	0.0513552	-0.0915954	-0.0871975	0.0289029	-0.216146	0.105029	0.161342	-0.162159	0.0650859	0.174068	0.174455	-0.0987312	0.0185972	-0.13979	0.132167	0.0623032	-0.0202137	-0.109613	0.128556	-0.103577	0.118637	-0.0375685	-0.0110976	-0.0300601	0.127351	0.0551392	0.0188759	-0.0129454	0.113613	0.00818801	-0.00537971	0.0990838	0.00643538
27.6	-0.089235	-0.244082	-0.0851496	0.0130691	-0.00825482	-0.138718	-0.132991	0.0770639	0.147709	-0.00280921	0.134655	0.109026	0.18161	0.0884254	0.0899138	-0.0790921	0.0999956	0.131684	0.0488965	-0.0590057	0.0797421	-0.0429996	0.129516	-0.0967563	-0.0245739	-0.00649105	0.0504328	0.00706994	0.0582575	0.145184	0.0503487	0.0395159	0.0488407	0.0636782	0.0230728
27.7	0.107384	-0.115735	0.0240544	0.0197845	-0.014123	-0.0359448	-0.0230837	0.136807	0.283426	-0.125403	-0.00227816	0.113859	0.136431	-0.0151184	0.0441733	0.00572298	0.19281	0.136839	-0.02594	-0.0807224	-0.0219541	-0.13677	0.0389723	0.0449165	0.00387601	-0.0249164	0.0534296	0.0497098	0.07469	0.0886766	0.0551854	-0.00503481	0.0686447	0.00625217	0.0311358
27.8	-0.121835	-0.252176	-0.0522279	0.000101879	-0.0848224	0.0888345	0.0394441	0.00799952	0.413565	-0.0837395	0.0589618	0.217429	0.168731	-0.0729667	0.0323861	-0.0956216	0.240604	0.00434681	-0.0484502	0.0492833	0.0672672	-0.17681	0.0353619	-0.0174194	-0.0575159	0.0596866	0.104486	0.101355	0.0320786	0.0538152	0.171848	-0.0737934	0.0663375	-0.0604571	0.0240026
27.9	-0.0270912	-0.070351	0.0267308	0.0605388	0.0259771	-0.0567805	-0.0836776	0.00630488	0.603198	-0.121408	-0.058619	0.0674599	0.205324	0.0714112	0.0780524	-0.068795	0.156219	-0.00345515	0.0528456	0.0243238	0.0089615	-0.14092	0.0494233	-0.208835	-0.0538795	0.0360407	-0.00661732	0.0834776	0.124214	0.0883348	0.0133959	-0.0599603	0.133825	-0.0326077	0.0271488
28	-0.0744632	-0.0645696	0.0382402	-0.0619558	0.0111665	0.0841523	0.10584	-0.0818265	0.308834	-0.0901318	-0.0659677	0.0988069	0.110059	0.0193962	0.0392064	-0.0450847	0.110068	0.0664827	-0.0620749	0.0533122	0.0672673	-0.0645753	0.0644347	0.0505835	-0.00254123	0.0589956	-0.0467966	0.164255	0.0597307	0.0514228	0.0625372	-0.0430758	-0.136509	0.0183419	0.0236342
28.1	0.168764	0.0308236	-0.112183	-0.0253695	-0.0132847	0.081343	0.0623279	0.040625	0.343538	-0.0733522	0.033731	0.150868	0.103109	-0.0719945	0.114452	-0.0774663	0.0619655	0.0504612	0.0567948	0.0144971	0.102929	-0.136148	0.0974979	0.0471205	0.0310425	-0.0217687	0.031786	0.130752	0.0314554	0.0679421	-0.0587685	-0.0316839	0.0565317	-0.00562166	0.0377269
28.2	0.0139136	-0.209105	-0.236643	0.108471	-0.118216	-0.090726	0.0217172	-0.14962	0.243144	-0.115815	0.0307914	0.0710503	0.354354	0.0393272	-0.0531642	-0.165127	0.138951	0.011034	-0.0129078	-0.0116415	0.0402839	-0.126398	0.0574991	-0.0551989	-0.0378363	-0.0678321	-0.0224893	0.0797697	0.0265823	0.0541569	0.00623742	0.0401261	-0.0240301	0.0341016	-0.00368344
28.3	-0.0609648	-0.151869	-0.112183	-0.109888	0.0146596	0.0665943	-0.147172	-0.00301685	0.391876	-0.0770049	0.0562674	0.105988	0.0828701	-0.174566	-0.0539797	-0.138165	0.0154043	0.00810833	-0.0595079	0.0990058	0.155675	-0.193406	0.0822964	0.0291751	0.0263366	-0.038198	-0.00339863	0.140949	0.044318	0.0630432	0.0983292	-0.0217158	0.041919	-0.0783757	0.00292361
28.4	0.204166	-0.146954	-0.123692	0.0772109	-0.10117	-0.0993881	-0.0514468	0.194855	0.504663	-0.199257	-0.0475957	0.145206	0.0951359	0.148705	-0.0186179	-0.126377	0.147585	0.048232	-0.0247553	0.00830642	0.02686	-0.198385	0.0189254	0.128032	0.0209888	-0.0880232	-0.0452428	0.177762	0.0291321	0.0812713	0.0784017	-0.0388038	0.0299982	-0.072331	0.023041
28.5	-0.0530694	-0.2198	-0.105492	-0.0492201	-0.0290733	-0.0371155	-0.0701408	-0.110638	0.223314	-0.0943553	0.0197682	0.180558	0.220657	0.0334938	0.0126665	-0.105241	0.087867	0.00713311	0.00367869	-0.0510462	-0.0250728	-0.0664423	0.0395423	-0.138943	0.0160689	-0.0643006	0.0639739	0.102282	0.0393317	0.130373	0.00236811	-0.0101205	0.111906	-0.0589459	0.000175411
28.6	0.03327	-0.168346	-0.0880939	0.020479	-0.0296321	-0.0621649	0.152252	0.133841	0.353453	-0.0676448	0.108689	0.109993	0.0994291	0.0971756	0.0664134	-0.144668	0.155293	-0.00317643	-0.0786613	-0.0127225	0.120149	-0.173698	0.102106	-0.0750331	0.394688	-0.0163179	-0.0180496	0.0683814	0.0680603	0.0837777	0.117289	0.0557901	0.153052	-0.128678	0.0419617
28.7	0.152464	-0.203323	-0.180703	0.0276574	0.00767353	-0.0197914	0.0755427	0.256716	0.497227	-0.166839	0.0653308	0.142444	0.233331	-0.138593	0.0630774	-0.0345167	0.115824	0.107164	-0.0604951	-0.0769884	0.0553349	-0.193199	0.166902	0.0650656	0.279391	-0.0407315	0.0960506	0.0587146	0.0950891	0.0534735	0.113807	0.0944413	0.0528785	0.135785	0.0557707
28.8	0.242624	-0.303052	-0.149923	-0.0920584	-0.0844031	-0.0656765	0.0136594	-0.0288629	0.488551	-0.109879	0.0596968	0.242838	0.124165	0.0320354	-0.0166905	-0.0953506	0.195071	0.000724456	-0.0697757	-0.0107572	0.0607586	-0.0670647	0.046953	-0.0410316	0.0250531	-0.00365052	-0.0496825	0.077651	0.096279	0.129006	0.070663	0.0187662	0.0840265	-0.0744899	0.0219463
28.9	-0.13457	-0.128743	-0.117001	-0.0489885	-0.0973972	-0.0193232	-0.0801324	0.15545	0.44703	-0.0849953	0.0795385	0.229443	0.144608	-0.195955	0.0962152	-0.0674402	0.101743	0.0607707	-0.160014	-0.0237282	0.0907252	-0.00275295	0.113459	0.0464908	-0.00361081	-0.00564657	-0.0188265	0.132341	0.127274	0.0777396	0.0441576	0.0547729	0.145553	-0.0211656	0.0275595
29	0.104073	-0.244082	-0.0854173	0.106156	-0.0100712	-0.15651	-0.104628	0.456282	0.435255	-0.144694	0.0187884	0.226957	0.260725	-0.150746	0.00918219	-0.0899311	0.111096	-0.0175262	0.0631134	-0.0471156	0.0303855	-0.0869806	0.0680926	0.00430375	0.0736104	-0.00173124	0.0351158	0.119894	0.115885	0.16888	-0.0318761	-0.0530438	0.168241	0.0198531	0.0403393
29.1	0.223013	-0.0905859	-0.226205	-0.111278	-0.145601	-0.0865121	-0.112041	0.107147	0.412946	-0.173916	-0.1762	0.0934214	0.0491391	0.0937729	0.100663	-0.0368201	0.101537	0.0129844	-0.0231757	-0.0308034	0.0377076	-0.134696	0.11783	-0.0350499	0.0346789	-0.0428811	-0.00628434	0.155383	0.0752566	0.127753	0.0400947	0.101765	0.0011575	0.00452501	0.013492
29.2	-0.161312	-0.205347	-0.0752463	-0.00638177	-0.168935	-0.0975152	0.13388	-0.0839449	0.225173	-0.139101	-0.00252313	0.0950785	0.0609961	0.0709251	0.0756802	-0.188972	0.106985	-0.00902783	0.0449473	0.0469249	0.0478771	-0.143824	0.0840066	-0.0945525	0.103344	-0.028448	0.047769	0.0935417	0.081433	-0.0301483	0.108003	-0.00422113	0.0448031	0.0271933	0.00173707
29.3	0.0592481	-0.262872	-0.205327	0.0177003	0.0187115	-0.130056	-0.181015	0.132993	0.422242	-0.1286	0.0256473	0.129326	0.240486	0.014049	0.150259	0.0376981	0.146454	-0.057232	0.0565974	-0.0209769	0.15459	-0.0481861	0.0929849	-0.144295	0.00344817	-0.0313652	-0.0905277	0.0646736	0.0808097	0.0982463	0.0675675	-0.0282256	0.0965242	0.130387	0.0268225
29.4	-0.0658038	-0.0691947	0.0620615	-0.0756178	-0.0475165	-0.0670812	0.0271963	-0.200888	0.312552	-0.0815708	-0.00203319	0.148244	0.0380998	0.115648	0.0526987	-0.137758	0.0597042	-0.000808056	-0.0504249	-0.0112485	0.0667249	-0.0141631	0.0388297	-0.0611807	-0.0275686	-0.0527847	-0.0399151	0.0813589	0.0103197	0.130829	0.0517029	0.0834562	0.17747	0.069939	0.0153317
29.5	-0.0716615	-0.100703	-0.023321	-0.0517673	0.0141008	-0.0010629	-0.0711077	0.0321509	0.18861	-0.101889	0.0665556	-0.0200911	0.119463	-0.109912	0.117417	-0.139384	0.0691604	-0.0554209	-0.075502	0.0212775	-0.00283532	-0.174735	0.0467155	0.0767142	-0.0380502	-0.00856392	0.0273463	0.0773862	0.0661337	0.127184	-0.0417431	0.0551797	0.0296136	0.0695072	0.00343427
29.6	0.0289401	-0.183955	-0.114592	0.0137639	0.115958	-0.0284534	-0.11333	0.160111	0.293961	-0.0820274	0.0361806	0.179591	0.134387	-0.0656749	0.0690822	-0.113235	0.162488	-0.0966592	0.0605466	0.0125319	0.076759	-0.0846986	0.0507059	-0.166963	-0.177733	-0.0142451	-0.0501264	0.189415	0.0677203	0.0177007	0.060796	-0.0361593	0.049033	-0.00389456	0.0131742
29.7	0.167236	-0.140306	-0.133328	-0.00383461	-0.0505905	0.15813	-0.0607939	0.31095	0.228891	-0.154739	-0.00815711	0.111373	0.0738751	0.0893977	0.0993288	-0.0465751	0.119833	-0.0210092	-0.0356155	-0.0598901	0.0748605	-0.202119	0.0977829	-0.0895152	0.0218444	0.0119342	0.0124733	0.231525	0.0793364	0.0776258	0.00468971	0.10563	-0.000765217	-0.0541964	0.0298613
29.8	-0.0571444	-0.251309	-0.0859525	-0.0459783	-0.0772773	0.0443541	-0.0669177	0.0952832	0.0262449	-0.142868	-0.0262842	0.119659	0.11149	0.192455	0.0715287	-0.0552464	0.16403	0.0918387	0.044355	0.060977	-0.0242593	-0.103992	0.0599218	-0.149962	-0.0863936	0.0245249	-0.00750532	0.0959252	0.0924258	0.127297	0.130058	-0.104918	-0.0617153	-0.0526852	0.00446946
29.9	0.176659	-0.337163	-0.0316183	-0.0228224	-0.0902715	0.0633167	-0.14685	0.175788	0.225173	-0.148119	-0.0860545	0.0315556	0.0360555	-0.0778282	0.130317	-0.115809	0.146557	-0.0176655	-0.0342333	-0.0488843	0.0351313	-0.18573	0.0735556	-0.00986355	-0.0551629	0.0325092	0.0443282	0.0193853	0.0283954	0.0980185	0.0304213	-0.0774551	0.28918	-0.0887384	0.00182581
30	0.0997436	-0.137993	-0.238785	0.0779056	-0.0462592	-0.000360559	0.120988	0.3029	0.661451	-0.157022	0.07023	0.129602	0.112717	0.0262019	0.1745	-0.0732662	0.0770747	0.0568698	-0.0837952	0.0663815	0.0109954	-0.0942416	0.0349819	-0.116591	-0.0846824	-0.0585427	-0.0181606	0.0474587	0.038425	0.262755	0.158305	-0.00544168	0.103254	0.0185577	0.0451811
30.1	-9.42879e-05	-0.222402	-0.227008	0.0207107	-0.00308515	0.0101743	0.0491134	0.121129	0.419143	-0.124719	0.027852	0.261895	0.281781	0.119051	0.0232676	-0.052672	0.0914645	0.00337143	0.0354694	0.0101735	0.0256396	-0.0610485	0.101393	0.00178513	0.0468718	-0.0326704	-0.0322566	0.0679842	0.0491912	0.104171	-0.0104009	0.131465	-0.0349895	-0.0930561	0.0326087
30.2	-0.0123193	-0.118048	-0.144837	-0.117067	0.0301688	0.0188363	-0.257079	-0.140722	0.302017	-0.094926	-0.0471059	0.109578	0.179157	0.234262	0.0415045	-0.0475236	0.051687	-0.0994456	-0.124077	0.0365087	0.17276	-0.0519203	0.0840065	-0.00577082	-0.0442536	-0.00265251	0.0563153	0.128898	0.0204059	0.21297	-0.0665073	0.123938	0.207849	-0.0744898	0.0165329
30.3	0.114006	-0.131634	-0.11941	0.0804527	-0.108435	-0.00340386	-0.0624052	0.121129	-0.00102267	-0.0870499	0.0295666	0.119383	0.277284	-0.0788003	0.123571	-0.0299102	0.155705	0.0305386	-0.0843876	0.024029	-0.0406663	-0.073081	0.0708478	-0.11848	0.0304007	-0.0140915	0.0828426	0.164123	0.0647738	0.0865119	0.0395144	-0.00259366	-0.0192233	-0.0500946	0.0173527
30.4	-0.149596	-0.219511	0.10676	-0.119846	-0.0948822	-0.0811276	-0.21099	0.0296088	0.453847	-0.0718683	-0.132107	0.139821	0.00702625	0.0242575	0.115786	-0.0874923	0.139054	-0.0544457	-0.126446	0.0333642	0.0271311	-0.226807	0.0732705	-0.0901449	-0.0994421	-0.0205404	0.0383346	0.128766	0.0385383	0.0617901	0.0234563	-0.0575192	0.127864	-0.14271	-0.0122588
30.5	0.0712185	-0.236855	-0.0321536	0.0438664	-0.0642831	-0.0453092	-0.144272	0.0385064	0.347256	-0.0481257	0.0356906	0.117035	0.209822	-0.0107433	0.0618171	-0.091828	0.0785136	0.0046253	-0.136516	-0.0593988	0.0359448	-0.0216315	-0.0186982	-0.132962	-0.0705644	-0.026759	0.0436622	0.230069	0.0886294	0.0865119	0.0936859	0.00472974	0.106714	-0.145301	0.0121441
30.6	-0.0107912	-0.113133	-0.0880939	0.0274258	-0.0391333	0.0967942	-0.0362983	0.0923174	0.379481	-0.151315	0.0244225	0.160949	0.16914	-0.163385	0.112969	-0.0862729	0.0686464	0.0793	0.0690372	-0.00210973	0.064013	-0.0560695	0.0927474	0.013119	-0.0594411	-0.017623	0.146108	0.134857	0.0291321	0.104057	0.0211347	-0.00544168	-0.0365277	-0.0533329	0.0284318
30.7	-0.0594366	-0.158806	-0.200777	-0.0733022	-0.0273967	-0.00199936	-0.21808	0.145704	0.474297	-0.0709551	-0.0593538	0.178763	0.264609	0.0349521	0.0699718	0.0320075	0.0956786	0.0341608	0.0267812	-0.00918487	0.0310634	-0.0618783	0.0329392	-0.109349	-0.076126	0.0152354	0.0526526	0.0829479	0.080583	0.0877652	0.0118481	-0.0162233	-0.0811347	0.0414418	0.016747
30.8	-0.0362599	-0.062257	-0.179632	-0.0117077	-0.0244625	-0.0123	-0.115586	0.0965544	0.0776813	-0.0756352	-0.0750313	0.208729	0.390334	0.135093	0.0751612	0.0192718	0.0421282	0.073588	-0.0577308	-0.0002427	0.0161481	-0.0969385	0.0387347	0.0889927	-0.0979447	0.00755823	0.178629	0.0777833	0.0329285	0.165577	-0.016205	-0.05223	-0.0311441	-0.0742739	0.0207444
30.9	0.015187	-0.266051	-0.00485261	-0.0892798	0.0351988	-0.0696563	-0.144916	0.0664713	0.265454	-0.111363	0.137594	0.16012	0.205938	0.000437336	0.00310322	-0.032349	0.126	0.0125665	-0.0818207	-0.0397456	0.0882845	-0.105444	0.0968803	-0.0177342	-0.0791208	-0.0946255	0.174633	0.20332	0.0357052	0.131171	-0.0247177	0.146315	0.0444185	0.0731773	0.0253029
31	-0.0744631	-0.0683275	-0.0578486	-0.158979	-0.185562	-0.0588874	-0.0362983	0.0652	0.333003	-0.107939	0.16405	0.0214748	0.0949316	0.0621749	0.0497334	-0.0908795	0.165572	-0.0476191	-0.149549	0.059896	0.170997	-0.0469414	0.0770234	0.0549912	-0.0085307	-0.0507886	0.0840635	0.118172	0.0707235	0.138234	0.0551853	-0.0261914	-0.00730254	-0.0252674	0.017178
31.1	0.0355621	-0.0703508	-0.165179	0.069801	-0.0602313	0.103583	-0.0240506	0.144857	0.241905	-0.15063	-0.0593538	0.15142	0.217181	-0.0710224	0.0259364	-0.0710984	0.140184	-0.0189195	0.0336922	-0.00702309	0.122997	-0.0585589	0.113839	-0.00482631	-0.0774095	-0.00326662	0.0807337	0.112346	0.0798465	0.131741	0.0851732	0.0151045	0.101523	-0.0336871	0.0332888
31.2	0.117826	-0.368382	-0.143499	-0.0225909	-0.106759	0.0740857	-0.168122	-0.0161517	0.152047	-0.117071	-0.020895	0.0732598	0.12948	-0.0481747	0.0956221	-0.114048	0.0258882	-0.0696313	0.0303355	0.0725723	-0.0199202	-0.0929968	0.0484257	-0.0671624	-0.076126	-0.00940846	0.0342279	0.173127	0.0465279	0.0662331	-0.0140769	0.0710471	0.104023	-0.0118825	-0.00506378
31.3	0.0261386	-0.196675	-0.0728373	0.0288151	0.0540611	0.0738515	-0.0862562	0.103757	0.40365	-0.0141098	-0.0507802	0.223643	0.100656	0.0684945	0.0716028	-0.0633756	0.0994817	0.0521329	-0.00441717	-0.0466242	-0.027378	-0.0361535	0.0474281	0.0389348	-0.0780511	0.033584	-0.115612	0.123469	-0.00650958	0.0435618	0.0402882	0.106037	0.0538399	-0.00497403	0.0291081
31.4	-0.0069708	-0.0197637	0.0235189	-0.0376423	0.0237415	0.0600392	0.101005	0.115198	0.408608	-0.0379666	-0.0880141	0.164539	0.211253	0.0184241	0.145959	-0.145887	0.0996872	0.0198111	0.0222397	0.0784683	0.116624	-0.144446	0.0102321	-0.0435503	0.00922372	-0.0384283	-0.000734786	0.0771213	0.032192	0.118183	0.0267453	0.0944413	0.00192656	0.00301387	0.0417291
31.5	-0.0421178	-0.0923202	-0.00565561	-0.076081	-0.0346622	-0.0523324	-0.152652	0.0397776	0.85728	-0.0685581	-0.0507802	0.0165035	0.243348	-0.110884	0.100144	-0.0739436	0.0704965	0.000863702	0.0378388	0.0163642	0.103335	-0.186145	0.0431052	0.0915113	0.0235557	-0.0257609	0.0153591	0.0975143	0.0811496	0.0893601	0.0201674	-0.0520266	0.0528785	0.105992	0.0318419
31.6	-0.0871976	0.0126121	-0.130384	-0.00638177	-0.0328458	-0.0783183	0.0639396	0.131722	0.46996	0.00723581	-0.0549445	0.223781	0.287097	-0.0773419	0.0782007	-0.274194	0.00738707	0.0875198	-0.0820181	0.0532139	0.0892336	-0.104822	0.0135098	-0.082589	-0.0211514	-0.0746648	0.0229066	0.0372623	-0.000389817	0.0139411	0.139538	0.117429	0.0784506	0.0705866	0.0264201
31.7	-0.183979	-0.110243	-0.193283	-0.0575562	-0.0912495	-0.0123	-0.166511	0.00291523	0.434016	-0.0603394	-0.0113417	0.111097	0.184268	0.0582861	0.137508	-0.081531	0.111713	0.0319318	-0.0488452	-0.0151791	0.0787928	0.00865715	0.0540312	-0.135795	-0.0297077	0.0011094	0.0528746	0.15578	0.044828	0.0243084	-0.0711505	0.0816254	0.0653762	0.0593605	0.0126314
31.8	0.154501	-0.294669	-0.0888969	-0.0207383	-0.0943234	-0.00738374	-0.0137368	0.088504	0.344158	-0.112162	0.0227078	0.152525	0.252548	-0.169705	0.0222298	-0.0788211	0.10349	0.076235	-0.0527943	-0.0305086	0.0710639	-0.23801	0.0950277	0.0373607	-0.0386919	-0.0705959	-0.0766537	0.0710298	0.0423914	0.136867	0.0373861	0.169506	0.0253837	0.0414418	0.0163726
31.9	-0.0994226	-0.225871	0.0609909	-0.0353266	-0.0746227	-0.0961106	-0.106239	0.104181	0.262356	-0.206448	0.06974	0.0913499	0.0906385	-0.0603278	0.0765698	-0.0891181	0.0253744	-0.0544457	-0.101961	-0.0595953	-0.0238525	-0.0614634	-0.00287922	0.00871122	-0.00553599	0.00917043	-0.0199365	0.0722217	0.0209725	0.054157	0.086334	0.0781671	0.187276	0.12866	0.00305043
32	-0.133041	-0.296693	-0.132257	0.101756	-0.0550615	-0.0258783	-0.0417775	-0.0309815	0.36027	-0.0512076	0.0839477	0.140373	0.0697865	-0.108454	0.123793	-0.212276	0.0602182	0.0501825	-0.0243604	0.0165607	-0.0214118	-0.132621	0.0235333	-0.129184	-0.155486	0.0513184	0.00792265	0.0475912	0.0230124	0.0524481	0.0625373	0.0622997	0.116905	-0.0390842	-0.00398
32.1	0.000924566	-0.115157	0.00638894	0.0308992	-0.094044	-0.100324	-0.0114806	0.0465569	0.164441	-0.0966382	0.0126644	0.151973	0.182428	-0.0316466	0.0195609	-0.200353	0.038839	0.0620246	-0.0115256	0.0753237	0.0481484	-0.127227	0.0295189	-0.0810149	-0.128748	-0.0754325	0.0211308	0.186237	0.0219358	0.0173588	0.0588613	-0.0294462	-0.0244146	0.0135923	0.00180454
32.2	-0.0856694	-0.205925	-0.022518	0.138574	-0.00126875	0.0186022	0.0877903	0.00164384	0.23199	-0.094127	-0.0059526	0.109302	0.264609	-0.138107	0.11549	-0.0643241	0.0691604	0.00587928	-0.0494375	-0.0309999	0.0558772	-0.175357	0.0439127	0.00587777	-0.19399	-0.0790408	0.00370487	0.208616	0.0485111	0.0889044	-0.0314892	-0.1098	-0.106707	0.0708025	0.00513337
32.3	0.126486	-0.260559	0.0658088	0.00496457	-0.0373169	-0.0396906	-0.130735	-0.0449638	0.305116	-0.173003	0.147637	0.111926	-0.0307935	0.0266879	0.0360928	-0.0845116	0.0989678	0.0181392	0.0295456	0.0270752	0.0876065	0.0385311	0.0126072	0.042398	-0.0776234	-0.074281	-0.0217123	0.13446	0.0070898	0.0436757	0.0174588	0.00228853	0.0471104	-0.047288	0.0120351
32.4	0.0218089	-0.259114	-0.0393803	-0.0431996	-0.0771376	0.0359261	-0.019216	-0.0674203	0.285905	-0.125974	0.000661315	0.202791	0.149106	-0.041855	0.0406149	-0.12299	0.105443	-0.05765	-0.0585206	0.00201738	-0.0469036	-0.0625007	-0.00321175	-0.0463837	-0.0938805	-0.0164714	-0.0271509	0.324221	-0.0256054	0.104398	-0.0475472	-0.0534506	-0.0447954	0.0319428	-0.00222127
32.5	-0.068096	-0.264317	-0.0846143	-0.0508411	-0.071409	-0.0446069	0.0387996	0.0215583	0.302637	-0.107254	-0.00987181	0.0906595	0.0675378	0.0349522	-0.0226211	-0.203199	0.113871	-0.0465046	0.0765406	-0.00328896	0.0664538	-0.0863582	0.0513709	0.0357865	-0.130887	-0.0620742	-0.0105021	0.145054	0.0306054	0.11374	0.0441576	0.0254794	0.168049	0.0600082	0.00649461
32.6	-0.0158849	-0.24466	-0.0527632	-0.00985513	-0.0325663	0.126058	-0.184238	0.019016	0.463762	-0.107825	0.0082551	0.104331	0.0969758	-0.0933837	0.00458588	-0.0374976	0.105546	0.0528295	0.00940498	-0.00122536	0.00231726	-0.142787	0.0456229	-0.0511062	-0.153133	-0.0537827	-0.00628443	0.125853	-0.0132525	0.0947146	0.0594417	-0.0320907	0.107676	-0.0595937	0.00395469
32.7	0.018498	-0.297271	-0.114324	-0.0811752	-0.0552013	-0.0244737	-0.257724	0.0368116	0.193567	-0.166725	0.0303015	0.0724313	0.090434	-0.217345	0.0150387	-0.178811	0.0763552	-0.0211486	-0.0575333	-0.0100693	0.00869022	-0.0178973	0.0326067	-0.018364	-0.043184	0.0215307	-0.0547881	0.102944	0.0256189	0.0568912	0.0215216	0.0505009	-0.0396041	-0.0282899	-0.0244173
32.8	-0.0596913	-0.0937657	-0.15019	-0.0753863	-0.0828663	-0.000828724	-0.0401661	-0.022931	0.482354	-0.0671883	0.0481836	0.00448941	0.122939	0.00918752	0.0533659	-0.126784	0.0803638	-0.162975	0.100038	0.0228497	0.0549281	-0.00275301	0.00210878	0.018471	-0.0481039	-0.0988481	-0.0180496	0.170876	0.07401	-0.00633777	0.0588613	-0.022733	0.0115401	-0.0615366	0.00510094
32.9	0.0666342	-0.262293	-0.0731051	-0.17542	0.0269551	-0.160958	0.0910133	0.0533362	0.304496	-0.167524	0.155966	0.0188512	0.135613	0.0106459	0.0271967	-0.156591	0.0774858	0.029842	-0.0346281	-0.00751444	-0.0587004	-0.0496384	0.0789237	0.0458611	0.261423	-0.0743577	0.00170703	0.0796373	0.0802998	0.0968793	0.186165	0.0861008	-0.00999432	-0.0414591	0.0189073
33	-0.0375335	-0.0931875	-0.0308153	0.0334463	0.0131227	-0.0492891	-0.115909	0.0923174	0.346017	-0.148119	0.0599416	0.0471602	0.0759195	-0.0788002	0.00288085	-0.0133808	0.0670019	0.0127058	-0.0993945	0.0653006	0.0442162	0.0447548	0.0256235	-0.0791259	0.172009	-0.0305208	-0.0291488	0.177497	0.0918592	0.0315997	0.0503486	-0.0412449	0.0105788	-0.0187908	0.0176188
33.1	0.0648513	-0.141462	-0.157952	0.059844	0.0208073	-0.0436705	0.00108932	0.176211	0.25368	-0.114103	-0.00497273	0.092731	0.0869587	-0.185747	-0.040265	-0.101041	0.01931	0.0603528	-0.0208061	-0.0625433	0.0756742	-0.119759	0.0462404	-0.0706255	0.0541447	-0.0226133	0.0592011	0.0636142	0.0279422	0.0669167	-0.00924007	0.0423638	0.00577195	-0.0790235	0.00305532
33.2	0.115534	-0.149267	0.0286045	-0.0538512	-0.0111889	-0.0467139	-0.171668	-0.000898134	0.286524	-0.167638	-0.0177106	0.0536505	0.0307403	0.0203684	0.144328	-0.0208325	0.0671047	0.0437739	0.0402084	-0.0254971	-0.0283271	-0.190917	-0.0252064	-0.0665327	0.0381015	-0.0797317	0.0512097	0.0924823	0.0680603	0.0435618	-0.0361324	-0.0263948	-0.0738284	0.0341017	-0.000999433
33.3	0.0732559	-0.297271	-0.0428598	-0.0670501	0.0231827	-0.110157	-0.176825	0.152908	0.093174	-0.0822557	0.19418	0.0181606	0.11517	-0.0715084	0.122755	-0.224741	-0.0168699	0.0584023	0.0427754	0.0492833	0.0694368	-0.199215	-0.00140656	0.202016	0.0423797	-0.0223061	-0.0234882	0.138433	0.0201792	0.103943	0.0638915	0.0195799	0.137478	0.0790063	0.0142246
33.4	0.0100933	-0.0946328	-0.0974618	-0.0494517	0.0279332	-0.0860439	-0.0263067	0.0109654	0.563536	-0.139101	0.112608	0.0873452	0.159941	-0.0331049	0.246855	-0.0502334	0.116749	-0.0899718	-0.0577308	-0.0266763	0.0516739	-0.149633	0.0239608	-0.0120673	0.070188	-0.0513261	-0.0223783	0.189548	0.0369517	0.0411694	0.00217463	-0.0493821	0.100177	0.0323745	0.024963
33.5	-0.0179224	-0.183377	-0.110577	0.0232578	0.0108871	-0.00738374	-0.0111582	0.0101181	0.391876	-0.108053	0.102565	0.11524	0.139089	-0.0734529	0.137359	-0.0689306	0.137203	-0.0469225	0.0109845	0.0116475	0.0492331	-0.144446	0.025766	-0.129498	0.0162828	-0.0430347	0.047436	0.0428241	0.0694769	0.146437	0.0340972	0.0146977	0.0498021	0.0777109	0.0211539
33.6	0.101526	-0.174127	-0.0680195	0.119355	-0.0138436	-0.145273	0.0797326	0.172398	0.280327	-0.152685	0.0957058	0.154182	0.134795	-0.0194933	0.0490661	-0.0780083	0.0176656	-0.0104211	-0.00125781	0.0126301	-0.0283271	-0.100465	0.0565489	-0.076922	0.0263365	-0.064147	0.0791798	0.0706326	0.0057298	0.0788789	-0.00537071	0.0730814	-0.103823	-0.0123142	0.0162728
33.7	0.0877732	-0.305654	-0.0998708	0.0396985	-0.0220873	-0.104304	-0.179725	0.107571	0.336101	-0.126202	0.0859074	0.117173	-0.0506232	-0.0321324	0.0679702	-0.0510461	0.00707873	0.0184179	-7.30758e-05	0.0249134	0.0440805	-0.0614634	0.030849	0.0962337	-0.0401892	-0.020003	0.0416644	0.0576552	-0.0120059	0.0597394	-0.087402	0.0439913	-0.0532554	-0.0900337	-0.00203686
33.8	0.0872638	-0.275013	-0.0602575	0.0193213	0.0638416	0.0214115	0.0281633	0.00630488	0.651535	-0.149032	0.140779	0.0967356	0.0851188	-0.11769	0.0796834	-0.126377	0.0659741	-0.0435789	-0.0273222	-0.00191324	0.0702504	-0.146106	-0.0042094	-0.117535	0.0291173	0.0317415	-0.0628905	0.128766	0.0277155	0.113626	0.0244236	0.071454	0.00711789	-0.00130389	0.0210917
33.9	0.0620497	-0.103016	-0.116198	-0.00545551	0.04456	-0.0792548	-0.0759422	0.0889278	0.537508	-0.206106	-0.0441663	0.0423269	-0.0976423	0.0213407	0.0528469	-0.0773308	0.0339054	-0.011257	-0.077674	0.0231446	0.053301	-0.0871881	-0.0120952	-0.0684217	-0.0590133	-0.0758932	-0.100628	0.082683	0.052761	0.171501	0.0913643	-0.177338	0.02423	0.0243866	-0.00199361
34	0.0375996	-0.282817	-0.144837	0.0878626	-0.0420674	-0.0806594	-0.152007	-0.0191178	0.304496	-0.138644	0.0743943	0.0526838	0.0712176	-0.124496	-0.00742378	-0.0742145	0.207713	-0.00665949	-0.111044	0.000936445	0.0490976	-0.0635379	-0.0275816	-0.0268643	-0.230568	0.0728146	0.0141382	0.0493126	-0.0243021	0.130259	-0.00672499	0.13411	0.070952	-0.0805347	-0.0084269
34.1	0.0370903	-0.109954	-0.0297446	-0.146012	-0.0505905	0.0249231	-0.134602	-0.135637	0.383819	-0.140699	-0.0137913	0.126288	-0.0209808	0.0932865	0.0226745	-0.109441	0.0334942	-0.102789	0.0502787	0.0941908	0.121776	0.0215195	0.000256058	0.122994	-0.00831672	0.00632988	-0.0230442	0.0338192	0.0932758	0.0573469	0.0248106	0.0104257	-0.030375	-0.0576506	0.00720502
34.2	0.0803872	-0.138861	-0.110042	0.0885573	-0.0014084	0.0108767	-0.0256623	0.0490991	0.505283	-0.119125	-0.0363276	0.0381841	0.0413707	-0.0836615	0.0760508	-0.0723177	0.0281494	0.015353	-0.0411443	0.0252081	0.14998	-0.0376058	0.0183553	-0.0926635	-0.147144	-0.0883302	-0.0147198	0.0555366	0.032362	0.000725761	0.073565	0.0834562	0.0555703	0.0815969	0.0147251
34.3	0.0673982	-0.19494	-0.0666813	0.053592	0.022484	0.0169634	-0.248055	0.0194396	0.46748	-0.0916158	0.0366705	0.0294842	0.0720353	-0.189636	0.00769953	-0.0472526	0.0661797	-0.0593218	-0.103541	-0.0140983	0.00313089	-0.19797	0.00795181	-0.211669	-0.0605106	-0.0705191	-0.0140539	0.0291845	0.0608639	0.16626	-0.0287806	-0.0192748	0.116905	0.01791	-0.010479
34.4	-0.0225068	-0.109086	-0.0993354	-0.0300007	-0.0346621	-0.116478	-0.112363	0.082572	0.393115	-0.0965241	0.103545	-0.0466051	-0.0720885	0.0874533	0.0449146	-0.11608	0.0257855	-0.103625	-0.070763	-0.0238265	0.179947	0.00969446	-0.0239238	-0.0618104	-0.121689	-0.0528615	-0.0148309	0.103738	0.0383117	0.0788789	0.0716304	0.0242588	-0.0278756	0.0135923	-0.00292645
34.5	0.0541543	-0.174994	-0.2519	-0.00545557	-0.000290665	-0.132397	-0.189395	0.196549	0.503424	-0.0210727	0.16013	0.0644218	0.250708	0.132176	0.0177817	-0.224335	0.0357555	-0.0508234	-0.0397621	-0.00889012	0.149167	-0.0772302	0.0427251	0.0187858	-0.115058	-0.00318991	-0.00717227	0.0806967	0.0419382	0.10736	0.0435771	-0.0145959	0.0409576	0.0375558	0.0194501
34.6	-0.0808304	-0.300451	-0.0990678	-0.0834909	-0.0237638	0.00432161	0.0175271	0.0554548	0.164441	-0.0218718	0.07072	0.0811311	0.0630403	-0.0666473	0.0497333	-0.184095	0.100921	-0.0536098	-0.0192265	0.00683239	0.0207582	-0.134281	0.0337943	-0.235281	-0.0829712	-0.0150128	0.0502107	0.0221662	0.00493661	0.0676003	-0.00479034	0.0482632	-0.0745974	0.00733152	-0.0179648
34.7	0.0164605	-0.185401	-0.0814025	-0.12494	-0.0596723	0.0176658	-0.101405	0.120706	0.341059	-0.0726674	-0.0449011	0.0595886	0.127845	0.0485636	-0.0457509	-0.133423	0.0104706	-0.0895539	-0.00402225	0.0113527	-0.0620903	-0.0832463	0.0149825	-0.0523654	-0.00874461	-0.104759	-0.0443548	0.0113075	0.0253923	0.118753	0.0311951	0.0594518	-0.0405654	0.0658371	-0.00760686
34.8	0.029959	-0.307388	-0.0452687	-0.0559354	-0.0856607	-0.0921306	0.00141182	-0.00216941	0.189849	-0.0736947	0.199814	-0.0196769	0.0583384	-0.0967867	-0.0471594	-0.112422	0.130728	-0.0850958	0.037049	0.00486707	0.0195379	-0.101088	-0.00245171	0.100327	-0.038478	0.0271351	0.0564264	-0.0146472	0.13838	0.135614	-0.0508362	-0.0424655	-0.0455645	-0.000440434	-0.00558599
34.9	-0.107318	-0.26345	-0.0431276	0.0390037	0.0298892	-0.0778502	-0.132991	0.0152025	0.398692	-0.123006	0.0430395	0.0271367	0.0456637	-0.173108	-0.0942343	-0.054027	0.116544	-0.0317367	0.102408	-0.00319074	-0.0596495	-0.151292	0.0330817	-0.0712552	-0.0401892	-0.0578517	0.0114744	0.0483857	0.0328152	0.122399	0.106455	0.0218176	-0.0219151	0.00905867	-0.00891548
35	-0.0250537	-0.0102244	-0.112183	-0.0591771	-0.058415	-0.0586533	-0.214212	-0.025897	0.23013	-0.0936704	0.157436	0.0598647	0.044846	-0.0690779	0.0524022	-0.0836987	0.0968092	-0.0492908	-0.0715528	-0.0756127	0.0153345	-0.0187272	0.0869043	-0.0259199	-0.153561	0.0301293	0.0227956	0.00521605	0.0202925	0.0703345	0.101038	0.0380918	-0.0222996	-0.0382208	-0.00687716
35.1	0.0108574	-0.159963	-0.163305	0.0100589	0.00292296	0.0164952	-0.091413	-0.063607	0.240666	-0.11981	0.118487	0.0177464	0.123143	-0.234359	0.0106649	-0.0998218	-0.00186347	-0.00693814	0.046922	-0.0223525	-0.0565308	-0.0863582	0.0293289	-0.0611806	-0.0168732	-0.0407315	-0.0338105	0.176703	-0.0295152	0.0437898	0.0416425	0.030565	0.008656	-0.0291535	-0.0114394
35.2	0.0653607	-0.296115	-0.0610605	0.063549	-0.0296322	0.0497385	-0.0975368	0.00630488	0.107427	-0.127915	0.10232	0.00172758	-0.00115101	-0.0501192	0.0470645	-0.21065	0.00101446	0.027195	0.0421829	0.0285492	-0.0370051	-0.0896775	0.0682826	-0.229614	-0.09987	-0.0992319	0.0725203	0.082683	0.0528177	0.0804739	0.0304212	-0.123226	0.0125015	0.00215024	-0.0178976
35.3	0.00729175	-0.224714	-0.0474101	0.0994405	0.0047394	0.108968	-0.084	-0.0903005	0.203483	-0.0216435	0.0753742	0.0633171	0.0452549	-0.0753975	-0.0104633	-0.117571	0.0625821	-0.0310402	-0.0668138	-0.0618554	0.193642	-0.0627081	0.0308965	-0.113757	0.00366215	-0.053706	0.10826	0.0812264	-0.061247	0.115335	-0.0187201	0.0570106	-0.0476795	-0.00454225	0.00196806
35.4	0.0164605	-0.00241956	-0.0447334	-0.017265	0.0157774	0.0230502	-0.0759422	0.117316	0.341059	-0.0138815	0.0619014	0.0577933	0.113126	-0.130329	0.0126665	-0.126377	0.0604237	-0.0391207	-0.0377875	-0.00584384	0.185777	-0.210625	-0.015753	-0.142092	0.0141437	-0.0594639	0.017135	-0.0214007	-0.0167657	0.0418529	-0.097269	-0.0300564	0.130941	0.0591446	0.00533656
35.5	0.0671435	-0.412321	-0.143766	0.0732745	-0.0174764	-0.00527678	0.0597494	0.0274902	0.25306	-0.189897	0.0432844	0.0914881	0.0276738	-0.0447719	-0.0337412	-0.0608014	0.150771	-0.0456686	0.0485015	0.0608787	-0.00527603	-0.23469	-0.0118576	-0.194668	0.0385294	-0.018314	0.0130283	0.127707	0.0724801	0.100753	-0.0398084	0.0863042	0.0457644	0.0105698	-0.00176128
35.6	-0.0489944	-0.194362	-0.00993817	0.113334	0.0381329	-0.00223335	-0.118165	-0.0381845	0.0906949	-0.111135	0.0361806	0.0888643	0.127641	-0.0340771	-0.019211	-0.200218	0.124767	-0.075204	-0.0978147	0.0542948	0.143065	-0.0886403	0.0602543	-0.219225	-0.178802	-0.0235345	-0.00972515	0.0193853	-0.0560339	0.108044	0.013009	0.0216141	-0.0313364	-0.0490151	-0.0166638
35.7	0.0108573	-0.205058	-0.105492	0.0170057	0.0484722	-0.210589	0.087468	0.0563023	0.648437	-0.139329	0.0276071	0.0294842	-0.0185276	-0.09387	0.0165214	-0.151307	0.0681325	-0.0972164	-0.11835	0.0363122	0.1272	-0.16042	0.0123222	0.0411387	0.00900981	-0.0477945	0.0267913	0.0565959	0.0274322	0.0388908	4.65049e-05	0.0582312	-0.023261	0.0714501	0.00424983
35.8	-0.102479	-0.169213	-0.0749786	0.0927254	-0.0360595	0.0759585	-0.164255	0.0529125	0.500945	-0.0770049	0.0893369	0.125045	0.153399	0.077731	0.0704167	-0.243574	0.0788221	0.000585133	-0.00283746	0.145486	-0.020327	-0.131169	0.0195904	0.00650744	-0.12233	-0.0645309	0.0887252	0.135122	-0.0108727	0.0473214	0.054218	0.0220211	-0.0497945	-0.0431861	0.0154193
35.9	0.0317419	-0.302185	-0.104153	-0.105257	-0.0198517	-0.0827664	-0.131702	-0.0322525	0.696774	-0.0690146	-0.0407369	0.106126	-0.0604358	0.109815	0.00510481	-0.141281	0.0919784	-0.035359	-0.00540444	0.0310058	-0.00568275	-0.128265	-0.00164417	-0.0636993	-0.0827572	0.00279838	0.00736767	0.0477236	-0.0279853	-0.00861623	0.0666001	0.130448	0.18593	0.0205007	0.00249605
36	0.0266481	-0.253332	-0.049819	0.00102808	0.0382726	-0.0211961	-0.0408106	0.158839	0.450129	0.000615253	-0.064253	0.057241	0.10638	0.0330078	0.0590742	-0.109035	0.0601153	-0.00749532	0.0157236	0.0781735	0.0899117	-0.00544992	0.0118947	-0.0583472	-0.134523	-0.0531686	0.11614	0.133401	0.0361585	0.0519924	0.0124285	-0.115293	0.0128861	0.0625987	0.0205864
36.1	0.102545	-0.338319	-0.0227856	-0.0100866	0.0627239	-0.0453091	0.0297748	0.0469807	0.674465	0.0170525	0.0535727	0.142444	0.163007	-0.00393749	-0.0334447	-0.177456	-0.00319965	-0.0402352	0.00664048	-0.0239248	-0.000123413	-0.0747407	0.0385923	-0.150277	-0.0232905	-0.0134773	-0.0102802	0.0407052	-0.0024298	-0.0130593	-0.0481276	0.024869	0.0734515	0.0761998	0.0152506
36.2	0.0656152	-0.118047	-0.0913056	-0.0401894	0.0261169	-0.0832345	-0.0846445	-0.122502	0.441453	0.0221891	0.123141	0.111373	-0.0307934	-0.0817169	0.00421528	-0.182605	0.04552	-0.0641979	-0.0835977	0.00584973	-0.0696836	0.0459995	0.0161225	0.053417	0.0363903	-0.0404244	0.018356	0.138036	0.0284522	0.00551055	0.102005	0.115394	-0.0209538	-0.00864412	0.00831226
36.3	0.0205356	-0.250442	0.0122773	0.0684117	-0.0120273	0.00666276	-0.217758	-0.116147	0.0634276	-0.147205	-7.35198e-05	0.0615218	-0.0792435	0.143843	0.0122958	-0.146565	0.0727578	-0.0339658	-0.09663	-0.0294277	-0.0268356	-0.140505	0.036597	0.0364163	-0.0562325	-0.120651	0.0576472	0.0440157	0.0338919	0.0239666	0.0822712	-0.0892539	0.0767202	-0.111623	-0.0241566
36.4	-0.0808303	-0.0853826	-0.235037	0.0663276	0.123363	0.0375649	-0.0968924	0.0152025	0.409228	-0.0545179	0.0839478	0.144516	0.109242	-0.0948423	0.0216366	-0.229483	0.100407	-0.112959	-0.0830054	0.011844	0.0530298	-0.122663	0.0496133	-0.132647	0.0122185	-0.0388121	0.0513207	0.085199	-0.011156	0.0268148	0.0486074	-0.106545	-0.0244146	-0.0116666	-0.00208157
36.5	0.106365	-0.218355	-0.0356331	0.0227946	0.112325	-0.00714963	0.041378	0.139349	0.113005	-0.00703257	0.0758641	0.137335	0.0849144	-0.121579	0.00866324	-0.196018	0.0851947	0.00156039	-0.0364054	-0.0383699	0.0341822	-0.133244	0.0432952	0.0288604	0.449877	-0.0322865	-0.026485	0.108373	-0.000729858	0.111803	-0.0270394	-0.0249708	0.068068	-0.0198703	0.0249424
36.6	0.0383637	-0.294958	-0.0955882	-0.0987737	0.0670553	0.00502402	-0.197452	-0.0725049	0.541846	-0.160218	0.208142	0.140649	0.20696	0.0213408	0.0438026	-0.0934538	0.0360638	0.0277522	-0.0687884	-0.0457398	0.0535722	-0.10171	0.04168	-0.0923486	0.314686	-0.02269	-0.0172726	0.0405728	-0.0534273	0.11112	0.0410621	0.00717078	0.00269562	-0.0321759	0.0147781
36.7	-0.0874523	-0.177307	0.0197718	-0.0304638	0.0625843	0.00502402	-0.019216	0.0897751	0.358411	-0.0727814	-0.109571	0.0851358	0.113944	0.000923739	-0.0350757	-0.222844	0.199079	-0.0818914	0.192646	0.0123354	-0.0220897	-0.0266105	0.0243884	-0.100849	0.0830224	0.0791866	-0.0133879	0.191799	0.0182526	0.0540431	0.11342	0.0297513	0.0396118	0.00884278	0.023012
36.8	0.0355621	-0.162564	0.0971245	-0.0719128	0.0399492	-0.0656766	-0.170056	0.106723	0.227651	-0.104629	0.0761091	0.134711	0.000484546	0.078217	0.156634	-0.18694	0.0877643	0.0298419	0.0273735	-0.0440693	0.0549282	-0.151292	-0.000693997	-0.0407168	-0.147786	-0.0798853	0.0242386	0.107976	0.031002	0.0191817	-0.0340042	-0.0154097	0.0640303	-0.0768646	0.00138242
36.9	-0.055871	-0.163431	0.0299428	-0.0610296	0.0627239	0.050909	-0.0704631	0.0618105	0.293341	-0.186586	0.0665557	0.0903833	0.27851	-0.0520635	0.0567019	-0.0888472	0.0956786	-0.0876035	-0.151128	-0.0390578	0.0267244	-0.0421699	0.0110871	0.0231934	-0.0823293	-0.0834169	-0.0691061	-0.00100769	0.0197258	0.0859423	0.142247	-0.00137311	0.052494	0.0910959	0.00892889
37	-0.0749725	-0.19494	-0.091038	0.150152	-0.0438838	-0.182028	-0.0711075	-0.0801315	0.389397	-0.103715	0.0922764	0.134159	0.183654	-0.250401	0.0412079	-0.122042	0.0214686	-0.0256068	-0.0188316	0.0888845	0.0802843	-0.111875	0.019543	0.00367407	-0.0382641	-0.0446469	-0.0359194	0.0576553	0.0165527	0.0295489	0.0636981	-0.00137311	0.0930632	-0.0520375	-0.00228223
37.1	-0.0360052	-0.205058	-0.116465	-0.0485254	0.0421848	0.0579323	-0.0646614	0.0482518	0.443312	-0.10714	-0.0426966	-0.00793897	0.0244029	0.0223131	0.0289759	-0.0941313	0.0174599	-0.051102	-0.100382	-0.0159653	-0.053819	-0.0411325	0.0318466	-0.0699959	0.139922	-0.0202333	-0.0224893	0.088642	0.0397283	-0.0652374	0.107229	-0.143773	-0.0153779	0.164282	-0.00193077
37.2	0.0342887	-0.23859	-0.161699	-0.0239803	0.04456	-0.105475	-0.0359761	0.274512	0.643479	-0.078603	0.00458079	0.0760217	0.281372	0.108356	0.0191161	-0.220134	0.0588819	-0.0176656	0.0623237	0.0486936	0.0701147	0.0690273	0.0166451	0.01123	0.00900987	-0.0330542	-0.0662203	0.0830802	-0.00990935	0.100411	0.0851732	0.0858974	0.0365355	-0.0701721	0.0341715
37.3	0.00296206	-0.28195	-0.109774	-0.102479	0.0927641	-0.0474161	-0.0646614	-0.0250496	0.154525	-0.0578281	0.00237609	0.234138	0.0407574	-0.066647	-0.0470111	-0.161333	0.097426	-0.0651732	0.0609414	0.0811215	0.0739113	-0.0685169	0.00068356	-0.148073	-0.10094	-0.0549344	-0.026929	0.0320978	-0.0265686	0.0649799	0.0104939	0.0627066	0.0484562	0.0530997	-0.0100542
37.4	0.0643419	-0.170658	-0.0104734	-0.0274536	-0.0321472	-0.0813617	-0.140404	0.0728269	0.278468	-0.0998343	0.0631261	0.0492316	0.0973847	-0.0515774	0.0264554	-0.123125	0.182223	-0.13539	-0.0999868	0.00535846	0.00841914	-0.0855284	0.0464305	-0.0778666	-0.0675696	-0.0431882	-0.0428009	0.0213716	0.040125	0.120576	0.0932989	-0.0204954	-0.0417191	-0.147028	-0.00967563
37.5	-0.0113006	-0.108797	-0.0249269	0.132785	0.0315659	0.0207092	-0.113975	0.0910462	0.888886	-0.0803151	0.220635	0.0645599	0.0906385	0.0748142	0.00510485	-0.270536	0.0602181	-0.224136	-0.0565461	-0.012526	-0.0532766	-0.115817	0.0321316	-0.149962	-0.110779	-0.0567769	-0.000401799	0.0404404	-0.00509292	0.0364985	0.0915578	-0.0211056	-0.153621	-0.0734105	0.00700851
37.6	0.0521168	-0.0556084	-0.119945	0.104072	-0.00057004	-0.0450751	-0.154263	0.0181686	0.731478	-0.0685581	0.00507073	-0.0223007	-0.0851719	-0.155121	-0.0590208	-0.0574142	0.0435671	0.0129845	-0.0516095	0.039948	-0.0319883	-0.0154079	0.126238	-0.0901449	-0.045537	-0.100921	-0.0345875	0.0783131	-0.0161991	0.124791	-0.0193006	0.0299548	-0.0590235	0.0792222	0.00465169
37.7	0.0546638	-0.164588	-0.0642724	-0.0496833	0.0298893	-0.153701	-0.0646614	0.127485	0.401791	-0.079402	0.148127	0.00269423	0.0472992	0.0718973	-0.00720131	-0.142365	0.0430532	-0.0752042	-0.031074	0.0587169	-0.0473104	-0.0506756	0.0693277	-0.0463837	-0.102223	0.00863303	0.0182449	0.155648	-0.0477043	0.105082	0.0399012	0.0972894	0.14017	-0.0442657	0.0132117
37.8	0.116553	-0.192049	-0.0203767	0.0348357	0.0811672	-0.055844	-0.150395	0.183414	0.383819	-0.176313	0.102565	0.0130512	0.0432105	-0.00199294	0.0264554	-0.162688	0.0917728	-0.03313	0.051266	0.021081	0.097505	-0.202534	0.0534611	0.109771	-0.0021134	-0.06146	-0.0120559	0.106387	0.022899	0.0738661	0.0681479	0.0399227	0.00538745	0.0282727	0.0201135
37.9	0.0100933	-0.0394205	-0.11593	-0.0983106	-0.0800718	-0.128417	-0.171668	0.188499	0.66393	-0.0903602	-0.128677	0.055722	0.0673334	-0.138593	0.0504006	-0.11039	0.044081	0.0773497	-0.0403545	0.00732371	-0.103447	-0.17681	0.098923	-0.0284386	-0.111207	-0.00165448	-0.026707	0.0859935	-0.047591	0.146779	0.0499616	0.0460256	-0.00403383	0.085267	0.00104706
38	0.0872638	-0.230785	-0.216301	-0.0584825	-0.0349417	-0.0989198	0.0487911	0.0338456	0.401791	-0.128485	0.121916	0.156254	0.0215408	0.151621	0.093324	-0.122584	0.059807	-0.0498482	0.0325075	-0.0377803	-0.106837	-0.139052	0.0260511	-0.029383	0.0725409	0.0160799	-0.0442438	0.132606	-0.0512741	0.129804	0.00333544	-0.0233433	-0.00614888	0.107072	0.00934534
38.1	0.0100933	-0.300162	-0.100406	-0.106415	0.0131226	0.0602733	-0.120743	0.0152027	0.49103	-0.115587	0.0525929	0.167163	0.0875721	-0.0131738	-0.0190628	-0.0842406	-0.0072083	-0.0490122	-0.0362078	-0.0379768	-0.0409374	-0.124116	0.0958827	0.0389348	-0.0226487	-0.0394264	0.0495449	0.0546096	-0.0237354	0.0515367	0.0313885	0.047246	0.0351895	-0.0941356	-0.000994455
38.2	-0.0382974	-0.327912	-0.192748	-0.0777018	0.00376128	-0.124438	0.020428	-0.124621	0.627367	-0.152799	0.00311092	0.0229938	0.113535	0.134121	0.0249726	-0.142094	0.115927	-0.00192268	-0.0648392	0.0796475	-0.0261576	-0.154197	0.0679976	-0.130758	-0.0239322	-0.0499442	0.0348938	0.0135586	-0.00237312	0.11169	0.00952645	-0.0204953	0.190353	-0.0628319	-0.00424055
38.3	0.114261	-0.211995	-0.199974	-0.0728391	0.0455381	-0.105241	-0.0943138	-0.0830975	0.31751	0.0149978	0.0420595	0.0314176	-0.0285447	0.00918778	0.0120735	-0.11459	-0.0200563	-0.0335478	-0.0178442	0.00467056	-0.00866589	-0.0722511	0.0944101	-0.0023076	-0.125967	-0.0289854	0.0791798	0.120026	0.0605239	0.0511949	0.118257	-0.0544678	-0.0148011	0.0200689	-0.00453274
38.4	0.0207902	-0.283106	-0.15822	-0.0515358	-0.0255802	-0.0268147	-0.111074	-0.10513	0.702352	-0.200284	0.0486736	0.0136036	-0.0324289	-0.00345149	-0.0222505	-0.0502334	-0.0249899	-0.0877427	-0.0292969	0.101463	-0.00324212	-0.087603	0.0631046	-0.110294	-0.116769	-0.150209	0.0405545	-0.0203413	-0.0321784	0.0447012	-0.0353586	-0.0329044	0.0536475	0.0861305	-0.0184123
38.5	0.0220636	-0.279349	-0.0789936	0.0473399	-0.137777	0.107329	-0.0888346	0.123672	0.507762	-0.180422	-0.0625383	-0.0174673	0.038713	-0.0831753	-0.0195076	-0.0962989	-0.0312597	-0.0789656	-0.056546	0.016659	0.0436738	-0.165192	0.106049	-0.00828944	-0.0709922	-0.00572337	-0.0535672	0.134063	0.0190459	0.0360428	0.0174587	-0.0217159	0.0413422	-0.0723309	-0.0102274
38.6	-9.42879e-05	-0.193495	-0.147246	-0.00730803	-0.100471	-0.124906	-0.108818	0.0753691	0.388157	-0.136247	-0.0199153	-0.0769855	0.0454592	-0.0267852	-0.00853574	-0.0881699	0.0380167	0.0525509	0.00525829	-0.0231387	0.0359449	-0.135733	0.0758833	0.0889927	-0.0243599	-0.00564659	-0.0154968	0.0821533	-0.0878225	0.146893	0.121546	-0.0239537	0.0624921	-0.138177	-0.00807613
38.7	-0.0225068	-0.214597	-0.046607	0.000333381	0.0297495	0.00104419	-0.0121253	-0.0606411	0.435255	-0.031346	0.0721897	0.0569648	0.0920695	-0.0797724	0.0825746	-0.101312	0.0472674	-0.0346624	-0.0253477	-0.0464277	-0.014632	-0.249005	0.0126548	-0.0230864	-0.0883189	0.0279028	-0.00362062	0.153396	-0.026342	-0.00405924	0.0925251	-0.0408382	0.141516	0.0138082	0.0039413
38.8	0.106111	-0.282239	-0.123157	0.0924938	-0.0253008	0.0656578	-0.119776	0.0893514	0.154525	-0.230191	0.0104598	0.0496458	0.0423928	-0.13519	0.094436	-0.0637821	0.0239353	-0.0431609	-0.0273222	-0.0110519	0.0584536	-0.0266106	0.0448154	-0.051421	0.00943764	-0.0576214	0.0219077	-0.0498714	0.0117929	0.00539665	0.0209412	-0.0862024	0.130748	0.120241	-0.00529867
38.9	0.0225731	-0.0506941	-0.0032467	0.0721166	0.0173143	-0.071061	0.0594273	0.100791	0.196046	-0.151315	0.108934	0.0432936	-0.0162788	0.0398133	0.180802	-0.159843	0.162694	0.000863817	-0.0529918	0.0722775	0.0595384	-0.144446	0.108376	-0.0923487	-0.0183706	0.0336608	0.127462	0.159223	0.0336653	0.0919804	0.0609894	-0.185068	0.0476872	-0.0282899	0.0242816
39	0.0974514	-0.21662	-0.271706	0.00334367	0.0324043	-0.105709	-0.0524137	-0.0280156	0.368327	-0.023584	0.00139622	0.10875	0.0636537	0.0646054	0.117492	-0.0967054	-0.0278678	0.042102	0.10142	-0.0322774	-0.0563953	-0.0695542	0.0559314	-0.0243458	-0.0427562	-0.0163947	0.0962726	0.199612	0.0576341	0.0927778	-0.0117552	-0.000966298	0.241881	0.119809	0.0231705
39.1	0.0465137	-0.179908	-0.0404509	-0.00823423	0.0663567	0.00736497	0.0188164	-0.139874	0.344777	-0.126317	-0.0120766	0.0416365	-0.00380852	-0.11137	0.0119993	-0.133016	0.0340082	-0.0726964	0.170333	0.0766995	-0.14399	-0.0170675	0.0737456	0.104104	0.0167106	-0.0100226	0.0454381	0.135652	0.039275	0.101436	0.0921382	0.0014748	0.0544166	0.0984361	0.0171324
39.2	0.0752935	-0.301607	-0.104153	-0.0168018	0.0796303	-0.0525665	-0.0981816	0.104181	0.614972	-0.102916	0.0971756	0.0437079	0.0695821	0.00870165	0.0180041	-0.128003	0.077383	-0.0451114	0.0542278	-0.0608727	0.0838098	-0.171001	0.0474756	-0.0413465	-0.087891	0.0817201	-0.00850419	0.0172665	0.0120762	0.0904993	0.013009	-0.0268016	0.0367277	0.0667006	0.013129
39.3	0.018498	-0.286575	-0.210681	0.0862417	0.102824	-0.120458	-0.174246	0.278749	0.566635	-0.0748361	-0.00570757	0.161225	-0.0412194	-0.0617859	0.0241572	-0.0522656	0.0909506	-0.0258855	0.0404058	0.0315955	0.013436	-0.223073	0.0251959	-0.111868	0.0496526	0.0456373	0.0486569	0.231526	-0.00305306	-0.062731	0.0339037	-0.0119514	0.126134	0.0658371	0.0169095
39.4	0.133872	-0.293224	-0.145372	-0.147169	-0.038295	-0.107582	-0.0404883	0.0533363	0.413566	-0.115473	0.0991353	0.0468839	-0.0234339	0.0811338	0.0560347	-0.0902021	0.0501453	-0.0499874	-0.0287044	0.0244221	0.0709283	-0.173283	0.087522	-0.0533099	-0.0562324	-0.0987713	0.0262364	0.085199	0.023579	0.0271565	-0.00653152	0.104613	0.005772	-0.0384366	-0.00344003
39.5	0.0635777	-0.30392	-0.0318859	-0.0327795	-0.0490535	-0.0900238	-0.143949	-0.0775892	0.335482	0.0155685	-0.0814001	0.082512	0.14052	-0.1804	0.00821842	-0.181656	0.0317469	-0.0176655	0.0259914	0.0372949	-0.0393102	-0.0981832	0.106096	0.0235084	-0.0519543	-0.0129399	0.0993804	0.0564634	-0.0144426	0.0744358	0.0377731	0.0189697	0.0832574	0.00905861	-0.00462641
39.6	0.0923575	-0.115157	0.00344478	0.0434034	-0.0253008	-0.0848734	0.0952035	0.111384	0.469959	-0.0597687	0.00139628	0.00283232	0.0695821	-0.178455	-0.0176542	-0.100906	0.0296912	-0.0147398	-0.00974848	-0.0303121	0.0507247	-0.04134	0.0542688	-0.0476429	-0.126609	-0.0369697	-0.00328754	0.100295	-0.00339299	-0.045756	0.057507	0.0151045	-0.0369122	-0.180491	0.00111291
39.7	-0.0319302	-0.158228	0.0666117	0.00288054	-0.00573975	-0.0378177	-0.019216	-0.0343712	0.340439	-0.0679872	0.239987	0.0387365	0.081848	0.237179	-0.00987013	-0.141552	0.130522	-0.0271392	0.0287558	0.0221619	0.0938439	-0.0498458	0.035742	0.145032	-0.0570881	-0.0143219	0.0149152	0.0910256	0.0450547	0.0224855	0.126963	0.0389055	0.0321132	-0.0824777	0.0322829
39.8	0.2006	-0.062257	-0.0607929	0.0327517	0.0217854	0.00689674	-0.0182491	0.088504	0.435255	-0.102003	0.0614115	-0.0420481	0.135818	-0.0185213	-0.0226953	-0.119467	0.0392502	0.04252	-0.0261375	0.0194104	0.0844878	-0.0863583	0.0358845	-0.00167801	0.199817	-0.0479481	0.0503218	0.142141	0.016326	0.0694231	0.200288	0.0494838	0.0738361	0.00258208	0.0411952
39.9	0.0890466	-0.24466	-0.13306	-0.0381053	0.0891312	-0.0888532	-0.248055	0.15545	0.646578	-0.0990353	0.129265	0.0278271	0.0536365	-0.0160906	0.0042894	-0.091286	0.0481924	0.0439132	0.0147363	0.0615665	0.0606232	-0.0799271	-0.00306925	-0.00136326	0.219069	-0.00403439	-0.011723	0.0854639	-0.0483277	-0.0429079	0.0660197	0.0075777	0.054609	0.130172	0.0246079
40	0.0673981	-0.223847	-0.0599899	0.00334367	0.0182924	-0.0773819	-0.153941	-0.00301674	0.4681	-0.0385373	0.0178086	0.0174702	-0.0432637	-0.0856061	0.0518832	-0.0586335	0.0545649	0.0356934	0.0261889	-0.0665722	0.0755385	-0.0861508	0.0667149	0.0216193	0.0492248	-0.00587694	-0.0668863	0.0681166	-0.0485543	-0.0154518	0.119998	-0.0219193	0.118058	-0.0485834	0.00517064

## Sheet: Figure 3d
time (sec)	cell1	cell2	cell3	cell4	cell5	cell6	cell7	cell8	cell9	cell10	cell11	cell12	cell13	cell14	cell15	cell16	cell17	cell18	cell19	cell20	cell21	cell22	cell23	cell24	cell25	cell26	mean
0.1	0.0399835	0.0158786	-0.0408047	-0.0485184	0.0972403	-0.0299402	-0.00298753	-0.0919877	0.101124	0.00183688	2.30776e-06	0.0652024	-0.01957	0.0645892	0.166704	-0.0330742	-0.0399618	0.0492161	-0.00668813	0.0320772	0.049905	0.0352188	-0.0218364	0.0445515	-0.0242135	-0.0455411	0.0137849
0.2	-0.133347	0.0157064	-0.107871	-0.0313474	0.152563	-0.0411734	-0.0798164	-0.0335547	-0.00322045	0.0144143	0.0593596	0.00538372	0.0326145	0.0305281	0.0891566	-0.00665394	0.0628292	0.0368836	0.0553161	-0.0331117	0.0151459	0.0809922	-0.00780174	-0.0197874	-0.00743123	0.0206234	0.00640002
0.3	-0.0633056	0.0107962	-0.047854	-0.0291589	0.0763256	0.0946269	-0.145058	-0.0909253	-0.0762752	-0.0179746	0.0224535	-0.0716027	-0.122261	-0.112601	0.00959331	-0.027997	0.0291393	-0.0374702	-0.00764984	0.0284932	-0.094145	-0.0296924	-0.0753852	0.0724212	0.0194205	-0.0802183	-0.0294732
0.4	-0.0457952	-0.0526908	-0.043644	0.0635988	-0.08672	-0.0275331	-0.136242	0.109518	0.0830928	0.00565946	0.0640499	0.00484721	0.118861	0.0522692	0.0617395	-0.00383334	-0.0807831	0.031376	0.0506771	-0.00938027	-0.0159369	-0.0434579	0.0336338	0.042959	-0.0517362	-0.0992215	0.000973375
0.5	0.0113906	-0.010481	0.0262616	-0.0697299	0.0340462	0.0486916	-0.108785	0.0507304	-0.0761427	0.0365275	0.0369085	-0.14698	0.0482194	0.096476	-0.0373114	-0.0473657	0.0163519	0.0581961	0.000836134	0.16013	-0.0361016	0.00332277	0.0241103	-0.0729785	-0.121013	-0.00170895	-0.00293839
0.6	-0.0628623	-0.00737984	-0.00046706	-0.0678781	0.00885847	0.0300365	-0.0271696	0.0209827	-0.0268207	-0.00909644	0.100802	0.0990013	0.0416754	0.0430293	-0.0527671	-0.0219796	0.03541	0.0763953	0.0222774	0.0583272	-0.0384411	0.0504392	-0.0224212	-0.0384201	-0.0189774	-0.0897894	0.0039525
0.7	0.0539474	-0.00169443	-0.0385529	-0.0380811	0.0131314	0.103453	-0.00827734	0.0213368	0.038544	0.0289647	0.0422136	0.105707	-0.0249394	-0.109883	-0.0729267	-0.00157671	0.112749	0.0360455	0.0566738	-0.032918	-0.0325366	-0.000929995	-0.0103914	0.155711	-0.0262273	0.00203627	0.0142915
0.8	-0.0843623	0.0459424	-0.113941	-0.0518854	-0.0646808	0.11589	0.0632616	0.0687916	0.0236943	-0.00293105	0.0249139	0.118047	-0.0777951	-0.043754	0.0563635	0.0514519	0.00688432	0.0178461	0.0600682	0.0863206	0.117195	-0.0611405	0.0287886	0.0179559	0.00733726	-0.0215443	0.0149507
0.9	0.111577	0.00588611	-0.0429586	0.094574	-0.101788	0.0310396	-0.0327114	-0.151129	0.00765158	0.0236213	-0.0537422	-0.0152712	0.000901054	0.0894102	-0.00975995	0.183835	-0.036642	0.103096	0.0363075	-0.0045371	0.0284033	-0.0257753	0.00890616	-0.107855	0.0176751	0.0240911	0.00710789
1	-0.0236301	0.0257851	0.0386958	0.0435659	0.000762414	-0.0712621	0.0211947	-0.0374501	-0.0326545	0.0248955	0.0129963	0.144335	-0.0608478	-0.097382	-0.0370426	0.0582214	0.0220079	0.0486174	0.057579	-0.00492456	-0.000562579	0.11591	0.0364742	-0.0150098	-0.046903	-0.0459571	0.00682361
1.1	-0.00811467	0.0280247	0.0117714	0.0205026	-0.0134057	-0.00947991	-0.0873733	-0.0714475	0.0175954	-0.00198565	0.0424444	0.176524	0.049394	0.0352387	0.017254	0.109746	-0.00381289	0.0361652	0.0778322	0.0647201	-0.0504731	0.0474175	0.0125819	-0.0223355	-0.0669074	-0.0545572	0.013743
1.2	0.0207	0.0115715	-0.000369069	0.0508047	-0.00688385	-0.00947997	-0.186873	0.124391	0.0824298	-0.00737011	0.0354476	0.0394508	-0.0408801	-0.000271763	-0.0101631	0.0594438	-0.0652907	-0.0600997	0.09735	0.0236501	-0.0778794	0.103823	-0.0240919	0.0905761	-0.128935	-0.0806345	0.00155448
1.3	-0.0641922	-0.0209042	0.0473116	-0.0451516	0.0511378	0.0256235	0.03782	0.172908	0.105898	-0.019331	-0.00238124	0.0394508	0.0317755	-0.095389	-0.0073408	0.111626	-0.0420521	0.0341297	0.124053	0.0573585	-0.0401123	-0.0450247	0.035054	0.0426404	-0.072949	0.00328462	0.017894
1.4	0.0178184	0.0242345	-0.0106494	0.0231961	0.085546	0.0284319	-0.203498	0.052147	-0.0111756	0.0258819	0.0731995	-0.109694	0.0589583	-0.0243681	-0.00626562	0.0799406	0.0525008	-0.0147212	0.0920322	0.0481565	0.0252839	0.0319731	-0.00245518	-0.015169	0.00720292	0.0564104	0.0148045
1.5	-0.0393673	0.00209586	0.03008	-0.129829	0.00278643	0.0270277	-0.0788088	-0.0480743	-0.00322045	-0.0448558	0.0133807	0.186718	0.0012367	-0.0714739	0.00300779	0.0396991	-0.1023	-0.000592626	0.0352893	0.0413761	0.0563667	-0.0238727	-0.0397139	-0.043357	-0.0381763	-0.0197411	-0.0093969
1.6	0.0124989	-0.0290016	0.0398707	0.0215127	0.0331466	0.0914175	-0.0329633	-0.0385127	0.0146785	-0.0552548	-0.0119153	-0.0565809	0.0764092	-0.12945	0.0235707	0.0538024	-0.0398389	0.0637037	0.101932	-0.00647434	-0.0962617	-0.044577	-0.0301068	-0.0111877	0.0677532	-0.030283	-0.000465828
1.7	0.0211432	-0.00152216	0.00981325	-0.0768003	-0.0482638	-0.0247249	-0.078557	0.0142542	-0.0813136	-0.0797931	0.0106897	0.163112	-0.0444038	0.00951173	0.0824367	0.0636747	-0.0382404	0.0561605	0.0542978	-0.0277843	-0.0322024	-0.0104428	0.0248622	0.0582473	0.0615775	-0.172044	-0.00331967
1.8	0.167432	-0.0183199	0.0276323	-0.141613	0.0770002	-0.0269314	-0.126669	0.149535	-0.00666768	0.0363632	0.0183785	0.151846	0.0545957	0.0078811	0.00126068	-0.0421004	-0.00541129	0.0954328	0.0599551	-0.019454	0.01626	0.0345472	0.019265	0.056814	-0.0430095	-0.0394379	0.0194071
1.9	0.17386	-0.131167	-0.0589175	-0.107607	-0.0698532	-0.0828964	-0.00651407	-0.125631	-0.0687179	-0.00708243	-0.0425935	-0.104597	0.0519109	0.0397681	-0.0108351	0.102036	-0.0761108	-0.0547117	0.0417951	-0.0362114	-0.0733117	-0.050061	-0.0353698	0.0155672	0.0485544	0.00300723	-0.0256034
2	-0.0619756	0.0404292	-0.00418748	-0.0791571	-0.0300476	0.0386619	0.0637655	0.0259408	-0.0463108	-0.00601378	-0.0306759	0.0576916	-0.013026	-0.00824344	-0.0467192	0.060478	-0.00381289	-0.0104108	-0.0514941	0.0517404	0.00534199	-0.00764498	0.0321301	-0.0702711	0.00666587	-0.060383	-0.00567417
2.1	0.112242	0.0035603	-0.0113347	0.0181458	-0.0170039	-0.0552147	-0.0294368	-0.232935	-0.0394164	0.0393226	-0.0370576	0.103025	0.028923	-0.119848	0.00193269	-0.086573	0.000490628	0.0767546	-0.0285819	-0.0650765	0.0277349	0.0844616	-0.0178265	-0.0527531	-0.0779166	0.0136878	-0.0138729
2.2	-0.0118826	0.0410323	-0.0745826	0.00518334	-0.041517	-0.150496	-0.151104	-0.0583445	-0.0183352	0.0308143	-0.0164516	-0.106475	-0.0353428	-0.0319775	-0.0865008	0.00979991	0.000859473	-0.0129252	0.0662348	-0.0898735	0.00946407	0.0478652	0.0568578	0.0131784	-0.0687871	-0.0397152	-0.0274238
2.3	0.101602	0.0305228	-0.0476583	0.00905528	0.028199	-0.0887135	-0.0145748	-0.18973	-0.0559897	0.0359521	0.0559766	-0.0638236	-0.00262262	0.0999184	0.00354547	0.07759	-0.0767255	0.000365132	-0.0155135	0.0714036	0.0326369	0.0417098	-0.00362477	-0.0229725	-0.112555	-0.0148863	-0.00465048
2.4	-0.0661869	-0.0204735	-0.0399236	0.027068	-0.00643411	-0.0622355	-0.0191089	-0.0339088	-0.0553267	-0.00482174	-0.0295226	-0.0364626	-0.0489343	-0.0221941	0.106225	0.0117744	0.0538533	0.00766884	0.040098	0.0022434	-0.0188335	0.0317493	0.00639992	-0.0635824	0.0349944	-0.07897	-0.0109556
2.5	-0.0805942	-0.0961066	-0.0611694	-0.092288	0.0165047	-0.0319462	-0.106518	-0.237185	-0.058774	0.0501325	-0.000612771	0.00672499	-0.00513954	-0.0687562	-0.0143295	0.0489133	0.0706983	0.111238	-0.0136466	0.0301399	-0.0787708	-0.0302518	0.0404005	-0.0236096	0.0512395	-0.144857	-0.027637
2.6	-0.0930067	-0.0184061	-0.0717434	0.037337	-0.0766	-0.088513	-0.119364	-0.0455955	0.111466	0.0162228	-0.00115102	0.00404253	-0.0140328	-0.0435728	0.0931885	0.000961794	-0.0799224	0.148714	0.0579184	-0.0115112	0.00467358	-0.0529707	0.0229408	0.0357926	-0.0611343	0.108981	-0.00520327
2.7	0.0712362	0.00338797	-0.00771216	0.0183141	-0.0842462	-0.0341526	-0.0324595	-0.0310758	-0.0411401	0.00508399	0.0232224	-0.0281469	0.00509598	0.0703868	-0.00680319	-0.0703071	0.113241	0.080107	0.02075	-0.00666807	-0.0287487	-0.0520754	0.0673837	-0.0224947	0.0727208	0.00938783	0.00439567
2.8	0.0453031	0.0526615	-0.0128033	-0.0321891	0.00301126	0.00275615	0.047644	0.0496679	0.0646634	-0.00880874	-0.0382878	-0.0536303	0.00677394	-0.095389	-0.0203773	-0.00778224	0.0790592	-0.00478333	-0.0336169	0.0105736	-0.0327594	-0.00574242	0.00330903	-0.0537087	-0.098458	0.0659813	-0.00257431
2.9	-0.113177	-0.0258143	-0.0513786	-0.0214151	-0.122478	0.0884086	-0.204002	-0.0346171	-0.143231	0.00537173	-0.0184507	-0.0447782	0.124231	0.0776338	0.0278713	-0.023484	-0.0185675	0.0954329	0.0317816	-0.0916171	-0.0440115	0.0231318	0.0520125	0.0765618	0.0323091	-0.0644055	-0.0148724
3	-0.0109961	-0.00436479	-0.00781004	0.0353169	-0.0475891	0.122509	-0.0460622	-0.0239929	0.0133527	0.0105096	-0.0203729	0.0499124	0.1098	-0.00153998	-0.00209929	-0.0818719	0.0142616	0.0649011	-0.0100258	-0.0424105	-0.0122604	0.067898	0.00255713	-0.0435163	-0.00743112	0.0898392	0.00840442
3.1	0.0342206	-0.0203012	0.0468221	0.0664605	0.0124566	-0.0816928	0.0249732	0.0921647	0.0946278	-0.0108227	0.0249139	-0.0123204	0.0186874	-0.0359634	0.0992363	-0.0103208	0.0147535	0.0173671	-0.00566976	-0.0726318	-0.0408921	0.0382404	0.11333	0.0155672	0.0532534	0.0304716	0.0194974
3.2	0.0701279	-0.0130652	0.0193102	-0.0954865	0.08757	-0.0221172	-0.0488329	0.109163	-0.00162952	-0.0290313	0.00184765	-0.0195632	0.0232179	-0.0500951	-0.0342202	0.0545546	0.0586486	-0.0403439	0.00570148	0.0660762	0.0640537	-0.0217463	0.0284544	0.116853	-0.0281069	-0.0261217	0.0105854
3.3	-0.0254034	-0.0440765	0.0224432	-0.0456566	0.0457404	0.010178	-0.1108	0.142452	0.0464991	0.00504286	-0.00914732	0.0056519	0.0426822	0.0142223	-0.0316667	0.0468447	0.0141387	0.00479524	-0.00544345	-0.00046885	0.0584835	-0.0979608	-0.0914247	0.05984	0.0460035	0.0301942	0.00512169
3.4	0.0413134	0.0561072	0.0264574	-0.00256055	0.121528	0.00135197	-0.13599	0.160868	0.0173303	0.00804334	-0.0239098	-0.0702616	0.0584549	0.187064	0.0224954	-0.082624	0.018934	0.0307773	0.0173555	-0.015192	0.0185995	-0.0463678	-0.00262234	-0.0685193	0.0425128	-0.0291734	0.0135374
3.5	-0.0311662	0.01183	0.0530881	-0.041448	0.0572099	-0.121009	-0.0155824	-0.159274	0.0121594	-0.0206463	0.00992084	-0.00320017	-0.0558139	0.021107	0.0113405	0.0836074	0.0550829	-0.0438161	-0.0242823	0.00185594	-0.0383298	0.07327	0.0587793	0.0878687	-0.0669075	0.0304716	-0.00207246
3.6	-0.0619756	-0.00109141	0.0140233	-0.0764636	-0.00665901	-0.0191083	-0.011552	-0.0845507	0.0207775	0.016305	-0.00930112	-0.0482654	0.099565	0.064408	-0.0335483	-0.00825239	0.0296311	-0.058663	-0.00595264	-0.0367925	-0.02964	-0.0852024	0.0332161	-0.038898	-0.0364309	0.0884521	-0.0109988
3.7	0.0437515	0.0139835	0.098517	-0.121917	-0.176001	0.00716913	-0.147325	0.148827	0.111864	-0.030141	-0.0535885	-0.0278788	0.0275806	-0.00625055	0.00730845	-0.023672	0.00590071	0.0269458	-0.0163621	-0.00666802	0.0970304	-0.0535303	0.0750694	-0.0909742	0.059295	-0.0603829	-0.00351728
3.8	-0.0664086	-0.0216795	-0.00144613	-0.087911	-0.0819973	-0.0768787	-0.0823354	-0.026826	0.0173303	-0.0626121	0.022146	0.248414	-0.0579953	-0.00389524	-0.0707763	-0.0519727	0.0481973	0.0415532	0.0071724	0.0795402	-0.00657859	-0.104116	-0.00955607	0.124657	0.0904428	0.0577975	-0.00291287
3.9	-0.127584	0.00485239	0.0396749	-3.53552e-05	-0.12765	-0.0243237	-0.0709999	-0.0243471	-0.0573155	-0.00408191	0.0918832	0.0660072	0.117519	0.0138599	-0.0217214	-0.0694608	-0.107096	-0.0767425	-0.0324289	-0.0358239	-0.0365473	-0.0581189	-0.053999	0.102043	0.0155269	0.111617	-0.0140497
4	-0.0156508	-0.0290878	0.0618018	0.0408723	-0.06603	0.0270277	-0.136494	-0.00522354	0.0443778	0.0420353	0.0702008	-0.0799183	-0.0652104	0.0270858	0.0544821	-0.0351428	0.0194258	-0.00526227	-0.111349	0.0439914	-0.0050189	0.0486485	-0.0180771	-0.00609147	-0.00850529	-0.0331959	-0.00539643
4.1	-0.0635272	-0.0440765	0.0131421	0.0811066	-0.120678	-0.0323474	-0.088381	-0.110403	-0.0416704	0.0151953	-0.0204498	-0.0584586	0.0463738	0.0136788	0.0200763	0.0856759	-0.0463555	-0.0520776	-0.0322591	0.0233595	-0.0129288	-0.0227535	-0.0328636	0.0838875	0.0231797	0.0240911	-0.0134409
4.2	0.133298	-0.00134987	-0.0182861	0.00703509	-0.00418526	-0.0915218	-0.137501	-0.125985	-0.0542661	-0.0331004	0.0127657	-0.0855514	-0.0251073	-0.0662198	0.0168508	-0.00928654	0.0269261	0.0543646	0.0369864	0.000693543	0.0257295	-0.00451137	0.0492557	0.041685	-0.00568579	0.0786038	-0.00686013
4.3	0.120221	-0.0489005	0.088041	-0.100032	0.00615976	0.121707	0.131274	-0.179814	-0.069646	-0.0108639	-0.0612772	-0.0702616	0.0389907	0.117311	-0.0266939	-0.0159621	0.144472	0.0273049	-0.0290911	0.03508	-0.0161597	-0.061924	-0.043139	0.00585256	-0.0118617	-0.00725723	0.0032127
4.4	0.117118	-0.0215933	0.015394	-0.100032	0.00526017	0.033246	-0.00601026	-0.106153	-0.0221802	0.0232513	0.0966502	-0.0211726	-0.00279042	-0.0261799	0.004083	-0.00721804	-0.0415603	-0.00202943	-0.003916	0.0331428	-0.0273004	0.0130594	0.0158399	-0.058327	0.0387535	0.0457298	-0.000189815
4.5	-0.117388	0.0259573	-0.0496164	0.130095	0.119729	-0.11479	-0.0579012	0.170783	-0.0924507	-0.00317764	-0.008686	0.126631	0.0529178	0.0584292	-0.10451	0.014031	-0.0167232	-0.0300469	0.00389112	0.10763	-0.00557595	-0.0575593	-0.00604742	-0.11104	0.0470775	0.0232587	0.00403528
4.6	0.0492928	-0.0501927	0.0504447	0.0341385	-0.0145302	-5.21603e-05	-0.0669696	-0.143338	0.160788	-0.0224137	0.00753731	-0.112644	0.0621465	-0.0196576	-0.00693752	0.010082	-0.0375028	-0.000712461	-0.0328815	0.078281	0.0350878	0.0101496	0.0469166	0.00330445	-0.00044983	0.0238136	0.00245003
4.7	0.183613	-0.0346009	0.050053	-0.0761269	0.01583	-0.0329491	-0.00046854	0.0340858	-0.0203241	0.0786989	-0.0454384	-0.0469242	-0.0388665	0.00751879	0.0891565	0.0197664	-0.0559461	-0.0131646	-0.119438	0.0159979	-0.0259635	0.0596163	-0.0352863	0.0531513	0.0803735	0.0601555	0.00778921
4.8	-0.0331611	-0.0308967	-0.0456022	-0.0796621	-0.0761501	-0.0361585	-0.0324596	0.127933	-0.14217	-0.0518432	0.0190705	-0.00346843	0.125741	0.0216505	0.0624115	-0.0261166	-0.0166002	0.0799873	-0.0403491	-0.0275905	-0.0220643	-0.024768	-0.00529554	-0.057053	-0.0631482	-0.0580249	-0.0167611
4.9	0.0320041	-0.0730204	-0.0207337	-0.0480134	0.0470898	-0.0393681	0.0113707	0.0730411	0.0228988	-0.0745319	0.00569203	-0.0826008	-0.0631969	-0.0707492	-0.0253501	0.0406393	-0.0542246	0.00359791	0.0552029	-0.0253627	0.0404354	-0.0183888	-0.0144849	0.0236891	0.012439	0.115084	-0.00487849
5	0.0366587	-0.0386495	0.0187228	-0.0062641	0.00526017	-0.136053	-0.137249	-0.0955289	0.0388092	-0.0112337	0.00184756	-0.0471924	0.119868	0.119486	-0.106526	0.00932981	-0.036642	0.0468214	-0.0272808	0.0533871	-0.0258522	-0.0159268	0.0300416	-0.0419238	-0.0173663	0.156281	-0.00412214
5.1	-0.033826	0.00709211	0.0224433	-0.0929614	-0.0972898	0.0312402	-0.0505963	-0.0501992	-0.0463109	-0.0698051	-0.0342897	0.144603	-0.0521224	-0.0740103	0.0634867	-0.0358949	-0.00258332	0.0372428	-0.0254703	-0.0250721	0.0339738	0.0648763	-0.0655276	-0.0396942	-0.00488029	0.10052	-0.0113483
5.2	0.010504	-0.0601852	0.0313528	-0.0379128	-0.0963903	-0.00326166	0.0390795	-0.172377	0.0417261	-0.0386493	0.000617365	0.0249656	0.0151638	-0.0323399	0.0390263	-0.0853507	0.0210243	0.0893265	-0.0251875	0.00563361	0.055364	-0.0289089	-0.0933461	-0.0680416	0.00478628	-0.0304217	-0.0151463
5.3	-0.00944449	-0.0194398	-0.0181882	0.00871853	-0.121128	-0.121209	-0.00953694	0.130058	-0.0269533	-0.0185911	0.0204544	0.0359637	0.00140441	0.088142	-0.0316667	0.0224929	0.0934451	-0.108352	-0.0527387	0.0136732	0.0305201	-0.0112263	0.0211029	-0.0146913	0.153813	0.0704199	0.00488619
5.4	-0.0194188	-0.00634608	0.00863836	0.0252163	-0.0466895	0.0372579	-0.0878772	0.00929611	-0.061956	-0.0122614	-0.0622767	-0.00749216	-0.0254429	-0.0225564	-0.042956	-0.00035443	-0.0629545	0.0712468	-0.0269412	0.0865143	0.0232786	-0.0384217	-0.0732967	0.0373851	-0.0767083	0.027004	-0.0133889
5.5	-0.0280632	0.00235423	-0.0131949	-0.00508565	0.124452	-0.129032	-0.00550652	-0.0310757	0.00990546	-0.00169797	-0.0475143	-0.0753582	0.00559925	-0.0481022	-0.0905329	-0.0662642	-0.0663973	0.118421	-0.0374073	0.0540652	-0.0328708	-0.042003	0.0546022	0.00203046	0.0217028	0.0941392	-0.00895516
5.6	-0.057321	0.0479237	0.0351712	-0.0643428	-0.0550104	0.00716918	0.0652769	0.044356	-0.00825872	-0.0381971	0.0539007	-0.0713345	-0.0694053	-0.0760032	0.0388919	0.0183559	0.00958932	-0.039386	-0.0938107	0.0682071	0.0558096	0.0636452	-0.0279348	0.105864	-0.01307	0.0351877	0.00135671
5.7	0.113571	-0.0212488	0.00452619	-0.114341	-0.0219515	-0.0066716	-0.0762898	0.0503762	-0.0166117	-0.0631876	0.00246269	-0.0268058	-0.027792	-0.0323399	0.158237	-0.0465195	-0.0270514	0.00204141	-0.0668254	-0.0191634	0.0888977	0.0662193	0.00514684	-0.031413	0.0575496	0.0869264	0.00145163
5.8	-0.0865788	-0.00824127	-0.0698831	0.00114309	-0.000137175	-0.0684538	0.0564605	0.0996017	0.075668	0.0030289	0.059821	0.000823482	-0.0356784	0.0654951	-0.0695668	0.0797525	-0.0322156	-0.064889	-0.00968641	0.0708225	0.093911	-0.00473518	-0.0547509	0.0789505	-0.0305235	0.0157685	0.00638102
5.9	0.0818754	-0.0228855	0.0156876	-0.0217518	-0.0226262	-0.0586248	-0.0261621	-0.0261178	0.0329754	-0.032936	0.0163025	-0.0691885	0.0478839	0.119848	-0.0322043	0.0446822	0.0360247	0.0387994	-0.0131941	0.0731472	0.0289604	0.0761798	0.0335503	-0.0352351	-0.0148153	-0.0141927	0.00984548
6	0.0765558	-0.0215072	-0.023671	-0.0635012	-0.00643418	0.0206088	0.147144	0.0461266	0.0309866	0.0147431	-0.00414967	-0.00695565	-0.0613511	-0.10934	-0.0451065	0.0778722	-0.10021	-0.00562145	-0.0740667	-0.0892924	0.00979824	0.0711436	-0.0540826	0.0666879	-0.017232	-0.0295895	-0.00578633
6.1	-0.0313879	-0.0446796	-0.00408954	0.0890187	0.0293234	-0.00907877	0.0627579	-0.0671979	0.0081819	-0.00399968	-0.0335977	0.0037742	-0.0623579	0.0093305	-0.0249468	-0.0962573	0.0015972	0.0599919	-0.032146	0.00728028	0.0423294	0.045403	0.00807074	-0.0479755	0.0554015	-0.0412411	-0.00294211
6.2	-0.0280631	-0.0121177	-0.00213148	-0.0806723	0.00570991	-0.0393681	-0.0548784	-0.0151395	-0.016479	0.0252243	-0.0066869	-0.024928	0.0450313	-0.0406739	-0.0791089	0.0671536	0.0775837	-0.0395058	-0.0383125	-0.0962665	-0.0423405	0.0212292	0.00848848	-0.103715	0.0195546	-0.0725894	-0.0201154
6.3	-0.0590942	-0.000833027	-0.0381613	0.0701642	-0.00373541	-0.173162	-0.128181	-0.215228	-0.0551941	-0.0139055	-0.0093011	0.0391826	-0.0172209	-0.0814385	-0.0319355	-0.0430406	-0.0190594	0.0469412	-0.0700501	0.0158042	-0.015714	0.0342115	-0.00780176	-0.0366683	-0.0103849	-0.0426281	-0.0333244
6.4	-0.0218569	-0.0138405	-0.0212233	0.081275	0.0347208	-0.0377633	-0.0639468	-0.0176183	-0.0502884	0.00249455	0.0243758	-0.0791136	0.064999	0.0223752	0.0169851	0.0019961	0.0356559	0.0474201	-0.0272241	-0.0589742	0.00378227	-0.007533	0.0222724	0.0426404	-0.0520048	0.0820716	0.00121834
6.5	0.15635	-0.0183199	-0.032091	0.132452	0.102188	0.124916	-0.0636949	0.00787961	0.067978	-0.0280037	-0.0836516	-0.0490701	0.016506	0.0442975	-0.046988	-0.0126714	0.024221	-0.154808	-0.0675043	0.0113484	0.0027796	0.100689	0.049757	0.0388184	-0.0209913	-0.00753473	0.0113404
6.6	0.00828753	-0.0224547	0.0423183	0.117637	-0.0658052	0.039665	0.0103631	0.119433	0.0529959	-0.0519666	0.0307574	0.0772734	0.0076129	-0.00371406	-0.0261565	-0.0117312	0.0210241	-0.0116081	-0.00199252	0.0113485	-0.0398895	-0.0218583	0.0508429	0.155074	-0.0150839	0.016462	0.0188014
6.7	0.123324	0.00691985	-0.0570573	-0.004244	-0.121128	0.0908157	-0.0173457	-0.111111	-0.0326546	-0.0463766	-0.0490521	0.136287	-0.0974272	-0.0013588	0.0446711	-0.0132355	-0.0822586	-0.0501619	0.0241443	-0.030787	0.0148117	0.0531251	-0.0606823	-0.0568937	-0.00635717	-0.156508	-0.0192516
6.8	0.0499578	-0.0329642	-0.0308182	0.00215309	0.0520373	0.093624	-0.0334672	0.0751659	0.0743422	-0.0531996	-0.0221414	0.148895	-0.00295823	-0.00208348	0.0667122	0.0212706	0.00270386	-0.138046	0.0125468	-0.0333054	0.0236129	0.0173123	0.00372667	-0.0100728	-0.0011211	0.0744425	0.0137818
6.9	0.0796589	-0.00918882	0.00844254	-0.0028972	-0.0291481	0.0280306	-0.22491	0.082957	-0.0298702	-0.0449791	0.0062302	0.0686896	-0.0584986	0.155902	0.067653	0.0846417	-0.0248383	-0.0747071	0.0143005	0.0975567	-0.00925242	0.0241391	0.0389804	-0.0115062	-0.0270329	0.0666748	0.0106549
7	-0.0976613	-0.00229738	0.0180375	0.00770844	-0.0523117	-0.0197101	0.0932375	0.140682	-0.0577132	-0.00132806	0.00515378	0.202812	-0.081151	-0.0354199	-0.0292476	-0.0125773	0.0424185	-0.0135237	-0.102184	-0.0692417	-0.0535926	0.0137309	0.0129996	0.0080821	0.0622487	-0.084241	-0.0040419
7.1	-0.0504498	-0.00643222	-0.105326	0.131105	0.125577	-0.0361585	-0.00852925	0.0712705	0.0150764	-0.0325249	-0.116483	-0.100841	0.0114722	0.0718362	0.0554228	-0.0256465	0.0544681	0.0120989	0.0113022	-0.00928335	-0.0707494	0.0338757	0.0228572	0.0760838	0.0480174	-0.146521	0.00121223
7.2	-0.0455736	0.0237176	-0.0154468	0.273187	-0.0428664	0.000950772	-0.169996	-0.153254	0.0270091	-0.018139	-0.00384207	0.0193324	-0.136356	0.0394057	-0.0623094	-0.0223557	-0.00553422	-0.00538197	0.0106233	0.0184195	-0.0190563	0.0060088	0.00598226	-0.0371461	-0.0334772	-0.038883	-0.0148069
7.3	-0.0298363	0.0212195	-0.00614568	0.157703	-0.142493	0.0829927	-0.10677	0.0645418	-0.0899316	-0.00889092	-0.0239098	-0.112108	0.00559938	-0.0245493	-0.0383866	0.018356	-0.00700976	-0.00873452	0.0400979	0.0335302	-0.117318	-0.035288	-0.067783	0.00330453	0.0217027	0.0318587	-0.0130095
7.4	-0.00235176	0.053523	0.0984191	0.202819	0.0664304	0.141565	-0.0427874	0.0804782	0.0414609	-0.0430061	-0.0399024	0.0244291	0.0175128	-0.0332457	0.0116092	-0.00204686	-0.00614905	-0.0351953	-0.0435173	0.0964912	-0.0164939	0.00623257	0.0541845	-0.00338424	0.0626515	-0.0612152	0.0241735
7.5	0.059932	0.00821198	0.0229327	0.225883	-0.0215018	0.121707	-0.0221318	0.180345	0.0325776	-0.0287435	-0.0109158	0.121266	-0.0569884	0.0743727	0.0526005	-0.0170904	0.116192	-0.0565078	-0.0293174	0.105306	0.0712952	-0.0849785	0.00439499	0.012382	-0.0454262	0.0525264	0.0341663
7.6	0.214201	-0.0515709	0.0214642	0.0662922	-0.0714275	0.0591223	0.235056	0.0656044	-0.0486974	0.00602936	0.0106897	-0.0410227	-0.125449	0.00154	-0.0445689	0.0545546	0.26755	-0.129904	-0.0144386	0.0450569	-0.0363244	0.0169765	0.0128325	-0.0166023	-0.0251532	0.082349	0.0213138
7.7	-0.0355992	0.0519724	0.0767816	0.268642	-0.0244253	0.0344495	0.2343	0.00894206	-0.00388351	-0.0157551	0.0395226	-0.107816	-0.0282954	0.0671256	0.0142971	-0.0106028	0.107708	-0.0696784	-0.0506454	-0.018679	-0.000674051	-0.00820457	0.0319631	-0.0471792	-0.00783398	0.0607103	0.0218132
7.8	0.11202	0.00269881	-0.0263145	0.10922	0.100164	0.0470869	0.284932	-0.0997786	0.073414	0.0179903	0.0136883	0.0327446	-0.0412156	0.144669	0.0211515	0.0213647	0.0586486	-0.0976957	-0.0399531	-0.0400858	0.0512419	0.0152977	-0.00111856	-0.0129395	-0.0064914	-0.00517664	0.0282909
7.9	0.0404268	0.0473207	0.0945028	0.207196	-0.0203774	0.102851	0.42927	0.0556884	-0.0380905	0.0245667	0.0568223	-0.124179	-0.026953	0.0520881	0.0573043	-0.00486759	-0.0486917	-0.0361532	0.00117561	-0.0188729	0.019825	-0.0411077	-0.0362887	-0.0269539	0.0042493	-0.0201572	0.028869
8	-0.0158724	0.0611896	0.0359544	0.045586	0.0936422	0.0236176	0.48771	-0.00486939	0.0328429	-0.0325249	0.00684532	-0.0538986	0.0170094	-0.175288	-0.0291131	0.0071673	0.0233604	-0.00598069	0.00157162	0.0741159	0.0401011	0.0880428	-0.023173	-0.0508421	0.106151	-0.00295734	0.0288611
8.1	-0.0400323	0.0760923	0.0713968	0.0184825	0.151439	-0.0849024	0.308862	0.0748119	0.00910992	0.0650939	-0.0327519	-0.0270741	0.0282517	-0.0243682	0.0102652	-0.0733158	0.00196611	-0.0350757	-0.0524558	0.0488346	-0.036213	-0.030028	-0.0329471	0.0197078	-0.011996	0.0734715	0.0183317
8.2	0.00363286	0.0184629	0.00668021	-0.0427948	-0.0152049	-0.032548	0.242109	0.0425852	-0.078264	0.0185246	0.01661	-0.0589951	0.0606363	0.0399493	0.0941292	-0.113933	0.0521319	-0.00562138	0.00598437	-0.0666264	-0.0400009	-0.0796066	-0.0144849	0.0822948	0.0952762	0.0333845	0.0101658
8.3	-0.138445	0.0427552	0.0792293	0.0947425	-0.0363445	0.115689	0.0753528	-0.122798	0.00791672	0.0119892	-0.0780388	0.0397191	-0.0541359	-0.139596	-0.0846193	-0.0684266	-0.00270632	-0.0335191	0.0712698	-0.0338866	0.0232786	-0.0290208	0.0695558	0.00951553	-0.042741	0.0306104	-0.00740976
8.4	-0.181002	-0.0127207	0.0214642	-0.0850492	0.0736268	-0.0231202	-0.0100406	0.0461267	0.0332406	0.0349657	-0.0309835	-0.0600682	0.00140446	-0.0194764	0.0036798	-0.0263047	0.000982398	-0.0590222	-0.0338432	-0.101981	-0.0320909	-0.0193961	0.0305429	-0.0815782	0.0190177	-0.0300056	-0.020832
8.5	-0.101429	-0.0101364	0.121525	-0.041448	0.00256159	-0.0818934	0.0370642	-0.0788845	0.0569734	-0.0126724	-0.012838	-0.213773	0.0227145	-0.028354	-0.0928175	-0.0215095	-0.0347978	-0.0542329	0.0237483	-0.056262	-0.0234011	-0.00798067	-0.0101408	-0.0627861	-0.00206083	0.0458685	-0.0244986
8.6	0.123324	-0.0137544	0.00668016	0.0343069	0.0767753	-0.0485953	-0.0576493	0.159451	-0.0123689	0.116554	-0.000920352	-0.0131253	0.0425144	0.0198387	0.0148347	-0.0970094	-0.00983766	-0.0754255	-0.0537004	-0.0340804	-0.0176079	-0.0236488	0.00447855	0.034837	0.119845	-0.0591346	0.00909932
8.7	0.077664	-0.0557058	0.0180375	-0.108112	0.0792492	0.0613288	-0.184858	-0.0339088	-0.000436176	0.0663681	-0.0206805	-0.0581904	-0.0140328	-0.0151282	-0.00639999	-0.0239541	-0.0474621	0.0162896	-0.0378034	-0.0532592	0.0159257	0.0279442	0.0342186	-0.00211012	0.0297582	0.00578139	-0.00882602
8.8	0.0745609	0.036036	0.0362481	-0.144138	-0.00508479	0.0565146	0.0645212	0.142807	-0.0205892	0.0370208	-0.0196041	-0.0109794	0.0376482	-0.0656762	-0.040537	0.0237153	0.0500417	0.10561	0.0299148	-0.104984	0.0763086	0.00634455	-0.0578419	-0.0914521	0.0740633	-0.0123895	0.0106953
8.9	0.15635	0.0421521	-0.00722264	-0.0094626	0.0259502	0.151194	-0.0936708	-0.133422	-0.000966499	0.124076	0.0672791	0.102757	0.0066061	-0.0792644	0.0315001	-0.0505624	0.00811384	0.0675351	0.069912	-0.0522906	0.033751	0.0258178	0.00715183	-0.0823745	-0.0639538	-0.0702313	0.0106432
9	0.0191484	0.0241483	0.011086	-0.0340409	0.00481038	0.0414702	-0.135234	0.208676	-0.0371625	0.0308965	-0.0455152	-0.205726	-0.0425581	0.0352387	-0.0404025	-0.027809	-0.107342	-0.0794965	0.00734206	-0.0370831	0.00456208	-0.0179412	-0.0890857	-0.0021102	0.0347258	-0.076612	-0.0213851
9.1	-0.0741664	0.0788488	-0.0252375	-0.0921196	-0.0104821	0.051901	-0.131456	0.0928728	-0.034113	0.00352211	-0.0643528	-0.0351213	0.012479	-0.0749162	-0.0616374	0.031237	-0.117055	-0.0745873	0.0250495	-0.0222631	0.0253953	-0.0220821	0.0185132	-0.101326	0.0519108	0.0118847	-0.0206654
9.2	-0.012991	0.020961	-0.0269998	0.0130955	0.102863	-0.0417752	0.067292	-0.0756972	0.058697	-0.00638364	0.0213771	-0.000517712	0.0421788	-0.0323399	-0.0366394	0.0397931	-0.00270628	0.0384401	0.00247674	-0.083868	-0.0316454	-0.116763	-0.0362887	0.00585269	-0.0180376	-0.088957	-0.0076378
9.3	-0.0899036	-0.0393387	0.0140233	-0.0911096	0.155937	0.0713584	-0.0362381	0.0153165	-0.0172746	0.0100163	-0.0146064	-0.00239549	0.00543154	0.019114	0.0723568	-0.0650418	-0.0603724	-0.0775807	-0.00657492	-0.0600397	0.046897	-0.0323783	-0.0392962	0.0735358	-0.000315457	-0.0247346	-0.00666208
9.4	-0.188538	0.0305229	0.00530952	-0.020405	0.0545112	-0.044784	0.0987793	-0.128818	-0.00786106	-0.0025611	-0.0334439	-0.00320017	-0.042558	0.102093	0.0526004	-0.0249884	0.00909752	-0.0349559	0.100009	0.00137155	-0.00468469	-0.0838594	-0.0392961	0.0303778	0.0151242	-0.0440153	-0.00785281
9.5	-0.108744	-0.00290039	0.0326256	-0.109627	0.0185287	0.0310395	0.26075	0.119079	0.0319146	0.00820777	-0.0595088	0.0673483	-0.09189	-0.111514	0.0315001	-0.0514086	0.0493041	-0.0863212	-0.00323707	-0.0340803	0.0562552	-0.00395168	-0.0310257	-0.101644	0.0481516	-0.00933793	-0.00194179
9.6	-0.0041249	0.0281109	-0.0315035	-0.036566	-0.0286983	0.102851	0.261505	-0.0427623	0.103378	0.0108384	-0.000459012	-0.0509479	-0.00211927	0.0600598	-0.00626566	0.0336816	0.00061352	-0.068481	0.0502246	-0.0460913	-0.0462397	0.0458507	-0.0575077	0.0291037	-0.00514882	-0.0141928	0.0109658
9.7	-0.0200838	0.0487851	0.015296	0.0329601	0.0533868	0.0250218	0.337075	-0.0211598	-0.0787944	0.0177436	0.0224536	0.0217466	-0.120415	-0.0779962	0.00475501	-0.0453911	-0.0387323	-0.0731506	-0.0144386	-0.0628488	0.146941	0.0479771	-0.0342837	-0.0307759	-0.101412	0.0511394	0.00406918
9.8	-0.190755	0.0597252	-0.0758554	-0.0441415	-0.0757003	0.0155939	0.356975	0.103851	0.140237	0.022717	0.0232224	-0.027074	-0.00195142	0.0658575	-0.0803186	-0.0822479	-0.105251	0.0710074	-0.0500231	-0.0622676	0.0475655	-0.0346166	0.0758213	-0.00306563	0.00129565	0.0591846	0.00806868
9.9	-0.0327178	0.0365528	-0.0890729	0.108042	-0.0172288	-0.0580231	0.235056	-0.026826	-0.0667291	0.0585586	0.0217616	0.117779	0.00576709	0.00824346	-0.0566646	0.00857768	-0.0928329	0.0153318	-0.00810241	-0.047738	-0.0970415	-0.00115386	-0.0161557	-0.0065693	0.00116135	0.0526652	0.00202462
10	-0.0633055	0.0724742	-0.0739952	-0.0616493	0.00503534	-0.0796869	0.301305	0.00787951	-0.026423	0.0387882	-0.0248324	-0.0530939	-0.00144811	0.126914	-0.0406714	-0.0711533	-0.0457408	-0.0778202	-0.0123454	-0.0731162	-0.0156027	-0.0324902	-0.012647	0.0346777	-0.0789906	0.0471168	-0.00810852
10.1	-0.0322746	0.0289723	-0.0779114	-0.111479	-0.0203773	0.0436768	0.223217	-0.090571	-0.0196611	0.0162228	0.00530751	-0.0453147	0.0661736	-0.0163964	0.0470902	-0.0669223	-0.0373797	-0.0302864	0.0378351	-0.0728256	-0.047688	-0.0360714	0.0662143	0.036748	-0.0520047	0.087065	-0.00379391
10.2	-0.0590942	0.0598114	-0.104836	-0.0478451	-0.06603	0.0673465	0.159739	-0.104737	-0.10319	0.0720814	-0.0504361	-0.0785771	-0.0851781	-0.0557116	-0.0515575	0.0299207	-0.00836215	-0.0424991	0.00502258	-0.00938024	-0.0703037	0.0197743	0.0315453	-0.0760043	-0.0348197	0.148929	-0.0174766
10.3	0.00451942	-0.0881815	-0.0514765	-0.139929	-0.00733364	0.0486915	0.100543	0.011067	-0.0538682	0.0156063	0.0451355	0.018796	-0.0111802	0.0145846	-0.0132542	-0.0583662	-0.0319698	-0.0284903	-0.0539832	-0.00695867	-0.103058	-0.118777	-0.098275	0.0920095	-0.00326915	0.0274201	-0.0188461
[truncated: 297 more rows]

## Sheet: Figure 3e
time (sec)	wild type	eat-4	vst-1 (gk673717)
0.1	0.00381299	-0.00849209	0.00139618
0.2	0.00588411	0.0076927	0.0116323
0.3	0.00583668	0.00131145	-0.00634017
0.4	0.0186976	0.00261804	0.00210422
[truncated: 396 more rows]

## Sheet: Figure 3f
wild type	eat-4	vst-1(gk673717)	vst-1(gk308047)
[truncated: 34 more rows]

[truncated: 31 more sheets: Figure 3h, Figure 4b, Figure 5a, Figure 5b, Figure 5c, Figure 5d top panel, Figure 5d bottom panel, Figure 6b wild type, Figure 6b vst-1, Figure 6c gcy-9, Figure 6c gcy-9 vst-1, Figure 6d glr-1, Figure 6d glr-1; vst-1, Figure 6e, Figure 6f, Extended Data Figure 4a, Extended Data Figure 4b, Extended Data Figure 4c, Extended Data Figure 4e, Extended Data Figure 4eprime …]
